# Supplementary material for: Qualitative comparison of elemental concentration in soils and other geomaterials using FP-XRF
Source: PLoS One. 2022 May 20;17(5):e0268268. doi: 10.1371/journal.pone.0268268 (PMC9122228; doi:10.1371/journal.pone.0268268)
Supplement: S1 File — (XLSX) [file pone.0268268.s001.xlsx]

## Sheet: aas
Samples (n = 2)	Cr	Cu	Mn	Ni	Pb	Zn
ds	58.0821	<LOD	366.408	<LOD	102.849	138.739
slm	269	365.746	1026.59	75.25	565.74	736.632
iba	163.591	446.565	471.688	60.5433	899.922	934.367
cdw	76.4895	0	283.278	0	132.626	81.9279
zt	144.315	4514.36	425.522	115	501	5664.12
fa	36	26.2734	166.318	<LOD	106.429	107.468

## Sheet: geomaterials
Samples (n = 5)	Cr	Cr std	Cu	Cu std	Mn	Mn std	Ni	Ni std	Pb	Pb std	Zn	Zn std
bs	121.8	7.13	28.69	7.38	385.46	31.09	66.18	8.57	20.35	2.77	47.45	4.79
ds	104.15	7.91	43.52	8.25	517.36	35.62	72.77	9.29	19.88	2.94	78.61	5.88
ys	149.54	5.76	24.42	7.04	154.37	25.68	57.23	8.15	15.29	2.49	27.43	4.2
slm	401	17.34	499.06	15.87	1009.1	47.73	102.28	10.26	532	7.45	608.24	14.03
iba	195	9	419	14	631	38	93	10	931	17.24	771.24	34.38
cdw	99.32	6.64	33.71	7.42	269.62	28.49	60.22	8.37	8.04	2.23	22.31	4.08
zt	195	9	4000	120.38	693	51	179.89	56.64	670.8	29.27	7122	130.69
fa	196.6	8.98	101.986	9.51	280.698	31.032	50.222	9.102	68.786	4.496	101.422	6.508
fa (w=15%)	167.16	8.566	100.516	8.748	245.984	27.896	35.428	8.176	63.038	4.05	89.07	5.794

## Sheet: iitdcampus
Locations (n = 3)	Cl	Cl std	Cr	Cr std	Cu	Cu std	Mn	Mn std	Ni	Ni std	Pb	Pb std	S	S std	Zn	Zn std
1	<LOD	44.49	39.68	6.26	32.72	7.74	457.93	33.28	56.15	8.73	19.24	2.81	66.04	30.37	60.82	5.26
2	8060.65	88.6	60.01	6.08	29.3	8.27	485.46	35.45	45.98	9.33	26.88	3.26	5367.1	86.84	107.72	6.63
3	1243.45	39.19	64.93	6.64	52.44	8.15	473.09	33.76	59.69	8.81	28.6	3.16	1691.35	49.33	119.69	6.6
4	165.63	31.49	69.7	6.35	37.61	8.29	553.4	36.77	73.77	9.47	20.55	3.02	363.33	34.99	79.24	5.99
5	425.74	31.33	50.7	6.72	26.97	7.09	367.54	30.27	42.72	8.01	19.43	2.71	1299.26	43.28	81.85	5.56
6	3684.38	54.2	75.38	5.74	32.43	7.44	334.72	29.38	34.77	8.17	15.98	2.58	5672.47	78.99	78.54	5.52
7	749.1	32.76	38.68	5.56	36.67	8.29	361.19	33.66	52.25	9.2	17.14	2.89	881.05	37.18	45.26	5.17
8	232.45	37.37	90.79	7.31	42.76	8.66	626.14	38.86	78.91	9.86	23.91	3.19	1080.4	49.36	92.84	6.41
9	163.02	32.8	73.56	6.59	33.75	7.85	497.56	34.45	54.73	8.82	18.71	2.82	670.68	40.5	72.32	5.6
10	413.37	36.39	90.82	8.13	43.92	8.14	579.32	36.79	62.42	9.08	26.1	3.16	1565.34	51.51	102.06	6.38
11	73.06	28.3	42.39	6.47	31.31	8.34	412.88	35.7	59.52	9.58	23.4	3.25	563.72	34.46	75.04	6.15

## Sheet: blankspectrum
keV	Main	Low	High	Light
0	0	0	0	0
0.015	0	0	0	0
0.03	0	0	0	0
0.045	0	0	0	0
0.06	0	0	0	0
0.075	0	0	0	0
0.09	0	0	0	0
0.105	0	0	0	0
0.12	0	0	0	0
0.135	0	0	0	0
0.15	0	0	0	0
0.165	0	0	0	0
0.18	0	0	0	0
0.195	0	0	0	0
0.21	0	0	0	0
0.225	0	0	0	0
0.24	0	0	0	0
0.255	0	0	0	0
0.27	0	0	0	0
0.285	0	0	0	0
0.3	0	0	0	0
0.315	0	0	0	0
0.33	0	0	0	0
0.345	0	0	0	0
0.36	0	0	0	0
0.375	0	0	0	0
0.39	0.10597	0	0.061287	0
0.405	1.94278	0.146757	0.898876	0.16756
0.42	3.10844	0.322865	1.2666	0.201072
0.435	4.13281	0.410919	1.98161	0.301609
0.45	5.82833	0.528324	2.5332	0.402145
0.465	7.52384	0.616378	3.35036	0.435657
0.48	9.39597	0.704432	3.61593	0.502681
0.495	10.7736	0.997945	4.26966	0.569705
0.51	12.6104	0.792486	5.27068	0.536193
0.525	14.2353	1.58497	6.04699	0.636729
0.54	15.2243	1.67303	5.94484	0.770777
0.555	15.0124	1.49692	6.78243	1.27346
0.57	15.6835	1.49692	6.70071	0.97185
0.585	16.178	1.79043	6.63943	0.703753
0.6	16.4606	1.49692	6.57814	0.904826
0.615	16.3546	1.40886	6.35342	0.703753
0.63	15.7188	1.46757	6.41471	0.871314
0.645	15.083	1.73173	6.80286	0.770777
0.66	16.39	1.49692	6.49643	0.904826
0.675	15.1183	1.35016	6.72114	1.03887
0.69	15.1183	1.43822	6.41471	0.97185
0.705	15.4362	1.43822	6.33299	0.938338
0.72	15.6482	1.67303	6.55771	1.00536
0.735	15.295	1.49692	6.88458	0.80429
0.75	15.7895	1.43822	6.29214	0.938338
0.765	15.7541	1.17405	6.16956	0.871314
0.78	15.4362	1.55562	6.18999	0.97185
0.795	14.7651	1.32081	5.94484	0.938338
0.81	15.6482	1.29146	6.18999	0.80429
0.825	15.3303	1.29146	6.23085	0.80429
0.84	15.2596	1.17405	6.1287	1.07239
0.855	14.8004	1.40886	5.67927	0.904826
0.87	15.5422	1.20341	6.1287	1.03887
0.885	15.5069	1.52627	6.45557	0.603217
0.9	15.1537	1.26211	6.35342	0.837802
0.915	14.6945	1.1447	5.96527	1.03887
0.93	14.4825	1.43822	6.23085	0.97185
0.945	14.3412	1.20341	6.16956	1.00536
0.96	14.3059	1.05665	6.45557	0.938338
0.975	14.5178	1.1447	6.10827	0.80429
0.99	15.0124	1.11535	5.96527	0.871314
1.005	15.0124	1.23276	5.92441	0.770777
1.02	15.0124	1.40886	5.82227	0.938338
1.035	13.9527	1.11535	5.80184	0.737265
1.05	14.4119	1.086	6.02656	1.1059
1.065	14.6238	1.05665	5.96527	1.27346
1.08	14.9417	0.733783	5.72012	0.904826
1.095	14.5178	0.763135	5.55669	0.871314
1.11	14.4825	0.851189	5.74055	1.07239
1.125	15.4362	0.704432	5.86313	0.536193
1.14	14.4825	0.821837	5.31154	1.47453
1.155	14.977	0.763135	5.72012	1.60858
1.17	15.3303	0.675081	5.45455	1.57507
1.185	15.083	0.792486	5.72012	1.27346
1.2	15.1537	0.587027	6.1287	1.23995
1.215	15.4009	0.763135	6.16956	1.84316
1.23	15.2596	0.733783	5.37283	2.2118
1.245	14.9417	0.704432	5.29111	0.904826
1.26	15.1537	0.322865	5.4954	1.20643
1.275	14.1646	0.498973	5.57712	0.569705
1.29	14.3059	0.616378	5.47497	0.536193
1.305	14.6591	0.410919	5.92441	1.07239
1.32	14.5532	0.469621	5.76098	1.23995
1.335	13.7054	0.616378	5.76098	1.80965
1.35	13.5288	0.557675	5.25026	2.2118
1.365	13.7054	0.381567	5.33197	1.84316
1.38	13.5641	0.616378	4.84168	2.01072
1.395	13.9173	0.763135	5.94484	2.7815
1.41	15.189	0.704432	5.47497	2.68097
1.425	13.2109	0.675081	5.14811	3.08311
1.44	14.5178	1.05665	4.96425	5.73056
1.455	14.4825	1.32081	5.04596	7.54021
1.47	14.8711	1.46757	5.61798	9.08177
1.485	14.8004	1.40886	5.57712	11.3271
1.5	14.3059	1.58497	4.80082	11.7962
1.515	14.1646	1.55562	5.25026	10.6903
1.53	14.1293	1.40886	5.2094	10.0871
1.545	13.8114	1.35016	5.16854	9.98659
1.56	14.2353	1.17405	5.02554	10.0201
1.575	14.0233	1.29146	5.08682	10.8244
1.59	13.3875	1.1447	5.14811	11.6622
1.605	13.4228	1.37951	5.16854	14.3097
1.62	13.1402	2.72967	4.88253	26.8097
1.635	13.7054	6.25183	4.88253	62.0308
1.65	13.4935	12.7678	4.88253	158.11
1.665	13.7054	31.6407	5.00511	364.712
1.68	13.9173	58.1156	5.18897	744.169
1.695	14.7298	100.029	5.43412	1299.7
1.71	15.6129	147.49	5.96527	1970.17
1.725	15.1183	190.49	6.25128	2608.48
1.74	15.8954	219.548	5.57712	3016.89
1.755	17.273	222.718	6.70071	3045.38
1.77	16.1427	195.216	6.31256	2622.89
1.785	15.4009	146.434	5.61798	1974.33
1.8	15.3303	105.195	5.8427	1341.39
1.815	14.6945	66.9504	5.67927	825.57
1.83	14.094	41.3854	5.39326	489.879
1.845	14.4472	24.1268	5.45455	292.192
1.86	14.4119	16.0552	5.51583	181.434
1.875	15.0477	10.3904	4.73953	116.924
1.89	13.8467	6.54535	4.78039	70.2413
1.905	13.9527	3.258	5.14811	39.1086
1.92	14.2353	2.55357	5.2094	22.0845
1.935	13.988	1.26211	5.27068	12.7346
1.95	14.5178	0.821837	5.18897	8.00938
1.965	14.4119	0.704432	5.41369	6.23324
1.98	13.5641	0.675081	5.22983	5.89812
1.995	12.9989	0.557675	5.69969	5.89812
2.01	13.7054	0.498973	6.16956	5.12735
2.025	13.7054	0.645729	5.76098	5.76408
2.04	13.6348	0.645729	5.2094	5.93163
2.055	12.9636	0.498973	5.22983	5.66354
2.07	13.0343	0.498973	4.75996	5.76408
2.085	13.5994	0.469621	5.37283	5.09383
2.1	13.988	0.44027	5.33197	5.12735
2.115	13.8114	0.469621	4.82125	5.29491
2.13	13.988	0.616378	5.02554	5.39544
2.145	13.1756	0.498973	5.78141	4.62467
2.16	12.681	0.352216	5.29111	5.22788
2.175	13.0696	0.381567	5.4954	5.26139
2.19	13.7407	0.381567	5.00511	6.06568
2.205	12.8223	0.498973	5.00511	5.93163
2.22	11.692	0.645729	5.29111	5.96515
2.235	12.1159	0.498973	5.02554	6.36729
2.25	12.3631	0.410919	4.73953	7.30563
2.265	12.1865	0.763135	5.67927	7.87533
2.28	12.0805	0.616378	5.00511	8.3445
2.295	12.5044	0.410919	4.92339	8.54558
2.31	13.3875	0.44027	5.18897	8.8807
2.325	12.681	0.44027	5.76098	9.38338
2.34	12.1512	0.469621	5.22983	9.55094
2.355	12.7164	0.44027	5.2094	8.98123
2.37	12.8576	0.528324	5.02554	9.4504
2.385	13.1402	0.469621	5.25026	8.98123
2.4	11.3387	0.557675	5.18897	9.78552
2.415	12.5751	0.44027	5.4954	9.7185
2.43	12.6457	0.557675	4.98468	10.0536
2.445	11.9746	0.616378	5.18897	11.2601
2.46	12.0099	0.557675	5.39326	11.2936
2.475	12.1159	0.352216	5.14811	11.3606
2.49	12.3631	0.410919	5.61798	11.4946
2.505	11.9392	0.381567	5.47497	12.6005
2.52	12.5751	0.381567	5.78141	14.0751
2.535	12.3631	0.498973	5.4954	14.4772
2.55	11.6567	0.557675	5.06639	15.8512
2.565	11.3741	0.587027	5.12768	18.6662
2.58	11.6567	0.645729	5.31154	21.3137
2.595	11.6213	0.616378	5.67927	24.866
2.61	11.0915	0.733783	5.06639	28.6193
2.625	11.8686	0.851189	4.84168	28.8874
2.64	11.48	0.968594	5.04596	31.4678
2.655	10.7736	0.675081	5.29111	30.496
2.67	12.0099	0.763135	5.08682	29.055
2.685	11.3387	0.821837	5.14811	27.5804
2.7	11.1268	0.675081	5.10725	25.8043
2.715	11.586	0.557675	5.16854	25.5362
2.73	11.3387	0.616378	5.06639	25.3016
2.745	10.597	0.498973	5.2094	24.0282
2.76	11.4094	0.322865	4.90296	24.7989
2.775	10.9149	0.704432	4.92339	27.4464
2.79	10.5263	0.851189	5.00511	30.563
2.805	11.1621	1.11535	5.47497	34.1488
2.82	11.1268	1.76108	5.04596	39.0751
2.835	11.586	2.52421	5.33197	48.0563
2.85	10.8442	4.19724	5.14811	65.4491
2.865	11.2328	6.89756	5.22983	91.6555
2.88	11.4447	11.946	5.47497	136.595
2.895	11.0208	18.8729	5.04596	210.489
2.91	12.0452	28.9991	5.59755	322.956
2.925	11.0208	41.0919	5.37283	460.288
2.94	11.3741	51.8051	5.69969	601.139
2.955	11.1268	57.5873	5.39326	714.745
2.97	11.6567	58.4679	5.45455	793.532
2.985	11.1621	55.4153	5.14811	802.849
3	11.9039	45.4946	5.08682	749.43
3.015	11.2328	36.1608	5.51583	650.67
3.03	10.4203	26.5923	4.96425	499.296
3.045	10.0671	15.6149	5.31154	366.153
3.06	10.6323	9.56854	5.27068	269.906
3.075	10.2437	5.45935	5.04596	208.076
3.09	10.0318	3.34605	4.88253	194.94
3.105	9.57259	2.67097	4.88253	205.865
3.12	10.0318	2.64162	5.14811	240.08
3.135	10.3497	3.55151	4.41267	275.436
3.15	9.92582	4.16789	5.25026	303.787
3.165	9.36065	6.31054	4.8621	322.822
3.18	9.18403	6.95627	4.90296	308.981
3.195	10.3497	7.30848	4.94382	278.586
3.21	9.39597	7.27913	4.53524	240.918
3.225	9.78453	6.60405	4.33095	200.469
3.24	10.0671	5.5474	4.5761	164.846
3.255	10.0671	4.344	4.37181	131.836
3.27	10.1024	3.72762	4.94382	109.316
3.285	9.50194	3.40476	4.26966	93.6662
3.3	9.96114	2.61227	4.63739	86.9973
3.315	9.57259	2.43616	4.90296	85.9249
3.33	9.53727	2.172	4.69867	85.3217
3.345	9.39597	1.73173	4.65781	84.5509
3.36	9.32533	1.58497	4.96425	82.3056
3.375	8.65419	1.35016	5.10725	76.9437
3.39	8.97209	1.11535	5.04596	66.5885
3.405	8.58354	0.909891	4.53524	56.8029
3.42	9.14871	0.557675	4.39224	48.626
3.435	9.50194	0.557675	4.49438	42.1917
3.45	9.50194	0.498973	4.47395	36.3271
3.465	8.76016	0.469621	4.53524	31.8029
3.48	9.4313	0.469621	4.5761	30.9316
3.495	9.11339	0.557675	4.39224	29.4906
3.51	8.05369	0.498973	4.39224	27.6475
3.525	7.55917	0.645729	4.49438	29.4236
3.54	9.04274	0.675081	4.33095	26.7426
3.555	8.61886	0.469621	4.24923	26.7426
3.57	8.19498	0.675081	4.02452	25.7708
3.585	8.08901	0.851189	4.14709	28.3512
3.6	8.19498	0.763135	4.06537	26.2399
3.615	8.23031	1.11535	4.33095	25.4021
3.63	8.30095	1.23276	4.26966	29.1555
3.645	8.12434	1.76108	4.8621	31.6019
3.66	8.01837	2.78838	3.86108	34.4169
3.675	7.62981	2.78838	4.51481	36.3606
3.69	7.98304	3.58086	4.20838	37.8016
3.705	8.23031	3.28735	4.02452	40.0134
3.72	7.59449	3.11124	3.96323	41.622
3.735	7.87707	2.75903	3.84065	41.756
3.75	7.66514	2.2894	4.29009	41.3204
3.765	7.3119	1.61432	4.39224	40.2145
3.78	7.77111	1.32081	4.29009	36.9638
3.795	7.55917	0.939243	3.69765	34.685
3.81	7.24126	0.616378	4.12666	33.2105
3.825	7.09997	0.44027	3.98366	29.7587
3.84	7.27658	0.704432	3.86108	27.1448
3.855	7.41787	0.498973	3.98366	24.7654
3.87	7.48852	0.352216	4.18795	22.9558
3.885	7.73578	0.469621	4.00409	21.9504
3.9	7.24126	0.733783	4.22881	21.2466
3.915	7.55917	0.498973	3.37079	20.8445
3.93	6.71141	0.733783	3.88151	21.8499
3.945	7.59449	0.704432	3.59551	23.0228
3.96	7.13529	0.763135	3.90194	22.5871
3.975	6.42882	0.909891	3.77937	24.933
3.99	6.42882	0.792486	3.82023	24.6314
4.005	6.92335	0.939243	3.90194	25.4357
4.02	7.3119	1.086	4.06537	24.7989
4.035	6.11092	0.88054	3.55465	26.0389
4.05	6.46415	0.821837	3.32993	27.0107
4.065	6.42882	1.0273	3.88151	26.1729
4.08	6.46415	0.675081	3.49336	26.6086
4.095	6.64076	0.528324	3.57508	25.6702
4.11	6.3935	0.704432	3.69765	25.4357
4.125	6.04027	0.792486	3.39122	23.8606
4.14	6.21689	0.44027	3.47293	24.0282
4.155	5.82833	0.733783	3.63636	24.1957
4.17	6.21689	0.616378	3.92237	24.3968
4.185	6.04027	0.528324	3.24821	22.8552
4.2	5.72236	0.557675	3.3095	24.4638
4.215	5.58107	0.587027	3.9428	24.7989
4.23	5.86365	0.587027	3.77937	26.508
4.245	6.28753	0.645729	3.32993	27.1113
4.26	6.28753	0.792486	3.53422	28.6863
4.275	6.04027	0.909891	3.53422	30.8646
4.29	5.4751	0.792486	3.43207	31.5013
4.305	6.18156	0.792486	3.55465	31.1997
4.32	5.54574	0.909891	3.24821	33.0429
4.335	5.4751	0.733783	3.49336	35.4558
4.35	6.04027	0.675081	3.26864	35.5563
4.365	5.54574	1.0273	3.1665	35.9249
4.38	5.54574	1.11535	2.92135	37.433
4.395	5.96962	1.29146	3.04392	37.0643
4.41	5.36913	1.23276	3.49336	40.0469
4.425	5.79301	1.29146	3.02349	39.5777
4.44	5.68704	1.46757	3.14607	37.7681
4.455	5.22783	1.96654	3.00306	37.366
4.47	5.61639	2.2307	3.02349	36.7627
4.485	5.51042	2.2894	2.79877	36.193
4.5	5.19251	2.46551	2.77834	35.8914
4.515	5.05122	2.34811	2.94178	34.9531
4.53	5.3338	2.40681	3.06435	34.819
4.545	4.90993	1.99589	2.98264	33.3445
4.56	5.40445	1.79043	3.10521	33.3445
4.575	5.43977	2.05459	3.1665	31.9705
4.59	5.68704	1.58497	2.92135	30.3954
4.605	4.8746	1.43822	2.94178	31.1997
4.62	4.62734	1.49692	2.8192	31.1997
4.635	4.8746	1.26211	2.98264	29.7252
4.65	4.48605	1.70238	2.65577	31.0657
4.665	4.52137	1.52627	2.65577	31.2668
4.68	4.4154	1.93719	2.55363	34.5844
4.695	4.38008	1.84913	2.88049	35.3552
4.71	4.06217	2.26005	2.39019	38.7064
4.725	4.30943	2.26005	2.57405	42.5603
4.74	4.73331	2.67097	2.45148	45.5094
4.755	4.06217	2.99384	2.57405	47.8552
4.77	4.06217	3.258	2.5332	53.5188
4.785	4.4154	3.52216	2.16547	62.5335
4.8	4.90993	3.81567	2.77834	66.7225
4.815	3.81491	4.4027	2.55363	72.4196
4.83	3.92088	4.54946	2.36977	77.5804
4.845	4.06217	4.96038	2.34934	79.0214
4.86	3.9562	5.37129	2.16547	81.1327
4.875	3.88555	5.98767	2.12462	81.4343
4.89	3.497	5.95832	2.41062	83.6796
4.905	3.497	6.22248	2.28805	85.2212
4.92	4.27411	7.10302	2.49234	84.8525
4.935	3.9562	7.13237	2.14505	83.9477
4.95	3.9562	6.42794	2.14505	81.0657
4.965	3.99152	7.42589	2.24719	81.0657
4.98	3.77958	6.78016	2.20633	78.5188
4.995	3.67361	6.48665	2.34934	74.7654
5.01	3.63829	6.16378	2.24719	73.9611
5.025	3.497	6.516	1.98161	68.3646
5.04	3.63829	5.78221	1.87947	67.2252
5.055	3.56764	5.60611	2.0429	61.2601
5.07	3.24973	5.60611	1.77732	55.5965
5.085	3.3557	5.57675	1.96118	52.9826
5.1	3.74426	5.4887	1.87947	51.307
5.115	3.60297	5.07778	2.06333	48.7265
5.13	3.21441	5.31259	2.24719	47.5201
5.145	3.3557	5.07778	2.00204	45.0402
5.16	2.79053	5.60611	1.85904	42.1917
5.175	3.32038	5.51805	2.06333	40.8847
5.19	3.10844	5.37129	1.67518	41.5214
5.205	3.14377	6.25183	1.98161	41.3539
5.22	3.10844	6.31054	1.59346	41.4209
5.235	3.42635	6.48665	1.61389	42.4263
5.25	3.32038	7.51394	1.79775	43.4316
5.265	3.46167	7.86616	1.57303	46.5147
5.28	3.39103	8.07162	1.2666	50.9719
5.295	2.50795	8.27708	1.96118	49.9665
5.31	2.8965	9.53918	1.57303	53.6528
5.325	3.24973	10.948	1.67518	57.9424
5.34	2.96715	11.4764	1.43003	60.0871
5.355	2.8965	13.12	1.55261	61.2936
5.37	2.54327	14.4409	1.53218	62.6676
5.385	2.68456	15.7617	1.36874	63.1367
5.4	3.14377	15.9084	1.49132	64.5107
5.415	2.57859	15.9671	1.45046	64.3767
5.43	2.75521	16.8183	1.2666	64.7453
5.445	2.68456	17.2586	1.38917	62.3324
5.46	2.64924	15.8497	1.69561	60.9584
5.475	2.71989	14.9398	1.18488	60.6233
5.49	2.64924	14.9105	1.34831	59.1488
5.505	2.50795	15.0279	1.34831	59.0147
5.52	2.82586	14.5583	1.30746	62.1314
5.535	2.61392	14.1767	1.16445	61.0255
5.55	2.54327	14.6463	1.49132	62.2654
5.565	2.4373	15.292	1.32789	63.9745
5.58	2.08407	16.2019	1.34831	64.3097
5.595	1.9781	17.2292	1.2666	65.8847
5.61	2.4373	16.8183	1.24617	69.7721
5.625	2.36666	18.1685	1.22574	71.3137
5.64	2.04875	18.8142	1.12359	68.8673
5.655	1.83681	19.4599	1.28703	70.811
5.67	2.11939	21.221	1.36874	72.5201
5.685	2.19004	21.3678	1.14402	79.055
5.7	1.80148	22.8353	1.14402	74.8324
5.715	2.22536	22.5712	1.06231	74.4303
5.73	2.36666	23.3343	1.10317	74.5308
5.745	2.29601	23.0995	1.00102	73.693
5.76	1.94278	23.393	0.960163	72.118
5.775	1.80148	23.6865	1.28703	73.2574
5.79	2.01342	24.7138	1.16445	74.2627
5.805	2.01342	25.0367	0.898876	69.7051
5.82	2.04875	24.0681	0.878447	67.7614
5.835	1.9781	23.8039	0.980592	66.622
5.85	1.94278	24.0681	0.919305	64.6783
5.865	1.73084	24.3323	0.878447	62.0308
5.88	1.90745	24.0094	1.00102	59.685
5.895	2.04875	25.066	0.878447	58.2775
5.91	1.90745	23.8333	0.796731	54.8928
5.925	1.83681	22.7473	1.14402	51.5751
5.94	1.80148	22.5125	1.20531	47.5871
5.955	1.76616	22.0135	1.00102	46.0456
5.97	1.83681	21.9548	0.939734	44.504
5.985	1.66019	20.8982	0.837589	43.7668
6	1.58954	20.2524	0.858018	42.6944
6.015	1.66019	20.3405	0.878447	41.689
6.03	1.80148	20.0176	0.898876	41.8566
6.045	1.87213	20.135	1.24617	40.2145
6.06	1.87213	22.6886	0.796731	39.1086
6.075	1.48358	22.4538	0.939734	39.9129
6.09	1.62487	23.2463	0.939734	41.0188
6.105	1.34228	23.4224	0.735444	40.2815
6.12	1.41293	25.2715	0.837589	40.0804
6.135	1.5189	27.2967	0.858018	41.7895
6.15	1.5189	28.5588	0.735444	42.8619
6.165	1.66019	28.1773	0.592441	43.2976
6.18	1.41293	30.496	0.715015	47.0509
6.195	1.76616	34.9868	0.674157	45.4424
6.21	1.73084	35.8967	0.796731	47.252
6.225	1.44825	35.838	0.939734	46.3472
6.24	1.23631	38.0687	0.776302	46.4812
6.255	1.41293	42.5888	0.796731	46.7493
6.27	1.48358	46.1109	0.919305	47.118
6.285	1.62487	49.5157	0.735444	49.6314
6.3	1.69551	51.7758	0.81716	48.0563
6.315	2.08407	58.145	0.633299	50.2681
6.33	2.57859	65.1893	0.776302	49.3633
6.345	2.57859	76.5483	1.00102	50.5362
6.36	2.64924	83.123	1.16445	51.6421
6.375	3.28506	88.6117	1.34831	52.4799
6.39	3.39103	94.5994	1.45046	53.8874
6.405	3.10844	98.9727	1.38917	54.7252
6.42	3.17909	101.644	1.30746	51.7091
6.435	3.28506	96.5365	1.51175	53.3177
6.45	2.96715	91.1359	1.20531	52.882
6.465	2.40198	82.6534	1.10317	52.9826
6.48	2.15472	73.4077	0.919305	52.681
6.495	2.36666	63.6924	0.755873	51.7091
6.51	2.19004	60.1702	0.776302	52.681
6.525	1.55422	55.2979	0.592441	49.7989
6.54	1.5189	50.0147	0.61287	49.2292
6.555	1.20099	50.7191	0.61287	48.3579
6.57	1.41293	46.2284	0.755873	47.319
6.585	1.44825	44.1151	0.531154	46.3137
6.6	1.30696	43.6748	0.551583	45.5429
6.615	1.13034	44.027	0.449438	42.4598
6.63	1.27164	46.6686	0.531154	43.5657
6.645	1.16567	46.698	0.429009	44.3029
6.66	1.41293	44.7314	0.306435	42.7279
6.675	1.23631	48.0188	0.61287	43.0965
6.69	0.918403	48.958	0.531154	43.2306
6.705	1.0597	48.5471	0.490296	44.9062
6.72	0.98905	48.5471	0.531154	42.8284
6.735	1.0597	51.042	0.469867	42.1917
6.75	0.953727	53.1259	0.469867	42.2922
6.765	1.0597	54.0358	0.40858	42.1582
6.78	1.13034	53.1259	0.429009	42.5938
6.795	1.0597	54.3293	0.531154	40.5496
6.81	1.09502	54.7696	0.429009	40.5496
6.825	1.0597	54.1239	0.531154	38.3713
6.84	1.13034	54.5054	0.367722	38.807
6.855	1.02437	54.7109	0.469867	38.0027
6.87	1.09502	53.4488	0.449438	36.059
6.885	0.98905	55.2099	0.306435	34.9196
6.9	0.918403	53.6836	0.490296	34.685
6.915	1.09502	54.2119	0.326864	32.6072
6.93	1.16567	54.1826	0.469867	33.0429
6.945	1.27164	54.5641	0.429009	31.9035
6.96	1.16567	56.1198	0.531154	31.5684
6.975	1.16567	56.8829	0.429009	29.9263
6.99	1.23631	56.3252	0.367722	29.122
7.005	1.44825	58.4679	0.490296	28.5858
7.02	1.34228	58.4679	0.531154	28.8874
7.035	1.34228	59.9941	0.653728	27.7815
7.05	1.23631	61.7552	0.653728	26.2735
7.065	1.27164	65.0719	0.694586	28.2507
7.08	1.23631	63.6924	0.551583	26.6421
7.095	1.30696	65.3361	0.469867	27.6475
7.11	1.23631	64.6903	0.551583	26.1059
7.125	1.3776	63.9859	0.510725	26.0389
7.14	1.44825	64.1033	0.490296	26.5416
7.155	1.41293	64.1327	0.326864	26.0724
7.17	1.20099	63.663	0.40858	26.307
7.185	1.23631	66.3047	0.572012	27.0107
7.2	1.13034	65.248	0.429009	24.9665
7.215	1.02437	67.2733	0.490296	25.3016
7.23	1.20099	66.9798	0.510725	26.0054
7.245	1.30696	69.0343	0.449438	25.0335
7.26	1.16567	71.5292	0.40858	25.8043
7.275	1.16567	73.4664	0.388151	26.6421
7.29	1.34228	76.8124	0.510725	26.2399
7.305	1.3776	76.8418	0.469867	26.2735
7.32	1.58954	77.8104	0.653728	25.7373
7.335	2.26069	82.8588	0.653728	27.3458
7.35	3.07312	86.6158	0.735444	25.4357
7.365	3.28506	89.8738	1.08274	24.5643
7.38	4.09749	93.6308	1.55261	25.6032
7.395	4.62734	95.7734	1.85904	25.6032
7.41	6.07559	100.088	2.20633	24.7654
7.425	7.34723	105.136	2.55363	24.933
7.44	8.86613	107.074	3.28907	25.5027
7.455	10.6676	107.279	3.61593	24.2627
7.47	10.597	114.235	3.69765	23.9946
7.485	10.8442	112.885	3.37079	23.1903
7.5	9.99647	114.001	3.86108	22.8217
7.515	8.97209	111.3	3.4525	20.3083
7.53	8.19498	107.25	3.02349	20.0067
7.545	6.8527	105.459	2.12462	19.571
7.56	5.72236	101.321	1.8999	17.4933
7.575	4.80396	96.243	1.34831	17.2922
7.59	3.497	94.0123	0.919305	16.1863
7.605	2.64924	89.639	1.00102	15.3485
7.62	2.01342	90.0792	0.776302	14.1086
7.635	1.69551	89.1107	0.633299	13.1702
7.65	1.62487	88.8171	0.40858	13.1032
7.665	1.62487	89.4335	0.367722	12.7346
7.68	1.27164	89.9618	0.367722	10.8579
7.695	1.13034	86.5277	0.347293	10.4558
7.71	0.98905	90.6369	0.429009	9.11528
7.725	1.23631	88.9345	0.326864	8.6126
7.74	0.98905	90.3434	0.347293	7.70777
7.755	0.953727	92.2513	0.306435	7.40617
7.77	1.13034	90.7837	0.265577	7.30563
7.785	0.98905	95.7441	0.367722	6.83646
7.8	1.09502	95.3331	0.306435	6.23324
7.815	0.88308	93.983	0.367722	4.62467
7.83	1.20099	97.9454	0.490296	5.09383
7.845	0.918403	96.7127	0.572012	5.52949
7.86	1.20099	98.6792	0.286006	4.52413
7.875	1.27164	97.4464	0.40858	4.69169
7.89	1.20099	98.6205	0.40858	4.28954
7.905	1.20099	100.616	0.367722	3.68633
7.92	1.09502	105.283	0.388151	4.12198
7.935	1.3776	109.451	0.367722	3.38472
7.95	1.30696	116.319	0.449438	3.28418
7.965	1.23631	122.307	0.449438	3.48525
7.98	1.3776	129.762	0.592441	2.68097
7.995	1.44825	138.45	0.694586	2.51341
8.01	1.76616	147.08	0.776302	2.7815
8.025	1.69551	155.004	0.776302	3.15013
8.04	1.80148	163.193	0.510725	2.94906
8.055	1.76616	157.47	0.735444	2.44638
8.07	1.9781	154.417	0.755873	2.11126
8.085	2.26069	156.677	0.653728	2.01072
8.1	2.11939	152.216	0.858018	1.77614
8.115	2.33133	143.587	0.81716	1.54156
8.13	1.80148	138.685	0.960163	1.80965
8.145	2.19004	135.691	1.04188	1.91019
8.16	2.40198	132.521	0.898876	1.34048
8.175	2.47262	131.2	0.735444	1.17292
8.19	2.33133	129.058	0.858018	1.374
8.205	2.79053	128.588	0.898876	1.00536
8.22	2.71989	132.756	1.00102	0.737265
8.235	2.96715	135.251	1.08274	0.603217
8.25	2.96715	138.656	1.12359	0.502681
8.265	3.14377	140.74	1.12359	0.636729
8.28	3.70894	141.855	1.2666	0.502681
8.295	3.42635	148.254	1.28703	0.201072
8.31	3.56764	145.465	1.28703	0.234584
8.325	3.42635	146.522	1.20531	0.603217
8.34	3.46167	150.954	1.02145	0.335121
8.355	3.39103	151.218	1.10317	0.502681
8.37	3.56764	150.837	1.04188	0.301609
8.385	3.24973	152.92	1.2666	0.268097
8.4	3.17909	154.271	1.22574	0.234584
8.415	3.00247	153.009	0.939734	0.16756
8.43	2.4373	153.214	1.24617	0.335121
8.445	2.4373	155.797	0.858018	0.268097
8.46	2.4373	151.541	0.755873	0.469169
8.475	2.26069	151.776	0.674157	0.301609
8.49	2.01342	155.004	0.633299	0.536193
8.505	1.55422	151.247	0.429009	0.536193
8.52	1.23631	149.78	0.388151	0.502681
8.535	1.34228	150.338	0.40858	0.636729
8.55	1.3776	148.224	0.326864	0.033512
8.565	1.0597	150.807	0.224719	0.435657
8.58	0.98905	147.49	0.245148	0.335121
8.595	0.953727	141.356	0.245148	0.469169
8.61	0.847757	140.153	0.265577	0.402145
8.625	0.918403	137.306	0.224719	0.268097
8.64	0.953727	135.486	0.306435	0.134048
8.655	0.847757	133.695	0.265577	0
8.67	0.706464	131.318	0.163432	0.402145
8.685	0.918403	128.295	0.388151	0.201072
8.7	0.741787	126.592	0.224719	0.737265
8.715	1.13034	120.223	0.20429	0.234584
8.73	0.98905	116.407	0.286006	0.234584
8.745	0.88308	112.827	0.265577	0.16756
8.76	1.02437	112.738	0.306435	0.301609
8.775	0.812434	110.332	0.224719	0.335121
8.79	0.671141	106.663	0.245148	0.368633
8.805	0.847757	107.074	0.367722	0
8.82	0.953727	104.696	0.102145	0.469169
8.835	0.953727	104.373	0.122574	0.134048
8.85	0.918403	103.258	0.183861	0.502681
8.865	0.98905	98.2096	0.265577	0.536193
8.88	0.812434	97.1529	0.20429	0.502681
8.895	0.635818	95.9202	0.245148	0.201072
8.91	0.88308	90.5195	0.245148	0.301609
8.925	0.88308	85.3243	0.245148	0.234584
8.94	0.918403	78.0746	0.286006	0.301609
8.955	0.953727	72.0282	0.102145	0.335121
8.97	1.13034	64.3968	0.265577	0.335121
8.985	0.953727	54.6228	0.347293	0.033512
9	0.88308	44.7314	0.265577	0.100536
9.015	0.847757	37.4523	0.326864	0.234584
9.03	1.02437	28.5882	0.40858	0.268097
9.045	0.847757	21.8374	0.367722	0.067024
9.06	1.02437	16.3487	0.326864	0.335121
9.075	0.918403	11.6231	0.306435	0.16756
9.09	1.09502	7.89551	0.245148	0.301609
9.105	1.09502	6.28119	0.265577	0.16756
9.12	1.09502	4.84297	0.326864	0.067024
9.135	1.0597	4.05048	0.306435	0.268097
9.15	1.23631	3.46346	0.40858	0.16756
9.165	1.20099	3.16994	0.510725	0.067024
9.18	1.30696	3.14059	0.551583	0.033512
9.195	1.34228	2.99384	0.531154	0.335121
9.21	1.44825	2.55357	0.40858	0.368633
9.225	1.62487	3.1993	0.429009	0.402145
9.24	1.5189	3.3167	0.449438	0.268097
9.255	1.5189	3.3754	0.551583	0.234584
9.27	1.69551	3.46346	0.796731	0.234584
9.285	1.94278	3.93308	0.653728	0.201072
9.3	2.11939	3.87438	0.674157	0.134048
9.315	1.94278	3.3167	0.674157	0.033512
9.33	1.69551	4.25594	0.592441	0.033512
9.345	1.9781	3.93308	0.572012	0.067024
9.36	2.15472	3.96243	0.776302	0.268097
9.375	1.90745	4.31465	0.633299	0.100536
9.39	1.94278	4.63751	0.735444	0.100536
9.405	1.94278	4.31465	0.694586	0.134048
9.42	2.22536	4.25594	0.837589	0.201072
9.435	2.36666	4.49076	0.960163	0.100536
9.45	2.04875	4.81362	0.81716	0
9.465	1.83681	4.90167	0.572012	0.234584
9.48	2.26069	4.96038	0.735444	0.301609
9.495	2.36666	4.75492	0.653728	0.067024
9.51	2.11939	4.4614	0.694586	0.033512
9.525	1.73084	5.34194	0.776302	0.100536
9.54	2.15472	5.25389	0.674157	0.100536
9.555	2.61392	5.37129	0.674157	0.16756
9.57	2.47262	5.92897	0.694586	0.16756
9.585	3.0378	5.22454	0.776302	0.234584
9.6	2.22536	6.45729	1.14402	0.402145
9.615	2.71989	6.83886	1.06231	0.268097
9.63	3.28506	6.25183	1.02145	0.067024
9.645	3.28506	6.6921	1.08274	0
9.66	3.24973	6.92692	1.18488	0.033512
9.675	3.63829	7.54329	1.10317	0.134048
9.69	3.67361	7.10302	1.04188	0
9.705	3.70894	7.69005	1.43003	0
9.72	2.96715	7.36719	1.20531	0.100536
9.735	2.50795	6.6334	1.02145	0.033512
9.75	2.57859	6.6921	0.939734	0.067024
9.765	2.54327	6.45729	0.81716	0
9.78	2.15472	6.66275	0.735444	0.134048
9.795	1.9781	5.78221	0.572012	0.201072
9.81	1.9781	6.16378	0.449438	0
9.825	2.04875	6.10508	0.592441	0.100536
9.84	1.73084	6.25183	0.510725	0.033512
9.855	1.80148	5.89962	0.551583	0.033512
9.87	1.62487	5.75286	0.429009	0.134048
9.885	1.66019	6.16378	0.388151	0
9.9	1.55422	6.6921	0.490296	0.033512
9.915	1.5189	6.39859	0.490296	0.100536
9.93	1.27164	6.75081	0.388151	0.335121
9.945	1.62487	6.83886	0.510725	0.033512
9.96	1.30696	7.04432	0.347293	0.067024
9.975	1.3776	6.6921	0.490296	0
9.99	1.44825	6.86821	0.551583	0.067024
10.005	1.16567	6.80951	0.40858	0.134048
10.02	0.98905	7.04432	0.367722	0.067024
10.035	1.27164	6.6921	0.306435	0.033512
10.05	0.953727	7.19108	0.306435	0.067024
10.065	0.777111	6.516	0.183861	0.033512
10.08	0.812434	6.78016	0.224719	0.234584
10.095	0.812434	6.5747	0.265577	0.201072
10.11	0.741787	7.30848	0.143003	0.100536
10.125	0.706464	6.83886	0.245148	0.100536
10.14	0.812434	6.39859	0.265577	0.033512
10.155	0.741787	6.60405	0.20429	0.033512
10.17	0.706464	7.69005	0.245148	0.100536
10.185	0.706464	6.89756	0.122574	0.067024
10.2	0.847757	7.16173	0.143003	0.100536
10.215	0.847757	7.19108	0.061287	0.301609
10.23	0.777111	8.15967	0.224719	0.033512
10.245	0.600495	7.57264	0.224719	0.100536
10.26	0.635818	7.42589	0.143003	0.067024
10.275	0.706464	8.57059	0.163432	0.100536
10.29	0.635818	7.7194	0.122574	0.134048
10.305	0.706464	7.13237	0.143003	0.268097
10.32	0.671141	8.04227	0.122574	0.201072
10.335	0.671141	8.59994	0.163432	0.134048
10.35	0.565171	8.71735	0.143003	0.067024
10.365	0.635818	8.48254	0.163432	0.033512
10.38	0.671141	8.45318	0.183861	0.100536
10.395	0.812434	8.33578	0.122574	0.067024
10.41	0.706464	8.27708	0.183861	0.033512
10.425	0.635818	8.71735	0.245148	0.067024
10.44	0.529848	8.10097	0.183861	0
10.455	0.423878	9.06956	0.143003	0.067024
10.47	0.706464	9.80335	0.20429	0.033512
10.485	0.671141	9.97945	0.122574	0.033512
10.5	0.671141	9.42178	0.081716	0.067024
10.515	0.600495	10.5078	0.143003	0.067024
10.53	0.671141	9.59789	0.122574	0
10.545	0.635818	9.65659	0.102145	0.067024
10.56	0.459202	9.80335	0.143003	0.033512
10.575	0.600495	10.9774	0.122574	0.100536
10.59	0.777111	9.92075	0.102145	0
10.605	0.529848	10.3904	0.122574	0.134048
10.62	0.635818	9.80335	0.245148	0.033512
10.635	0.741787	9.86205	0.265577	0.033512
10.65	0.812434	10.3023	0.265577	0.033512
10.665	0.671141	10.86	0.224719	0.100536
10.68	0.635818	10.948	0.163432	0
10.695	0.565171	10.273	0.163432	0.067024
10.71	0.565171	11.0361	0.306435	0.067024
10.725	0.635818	10.7426	0.143003	0.100536
10.74	0.847757	11.359	0.20429	0.100536
10.755	0.812434	12.0634	0.286006	0.100536
10.77	0.706464	12.2395	0.224719	0.067024
10.785	0.812434	12.0047	0.183861	0.100536
10.8	0.777111	12.2982	0.183861	0
10.815	0.706464	12.8559	0.122574	0.033512
10.83	0.918403	13.12	0.224719	0.067024
10.845	0.777111	12.6211	0.245148	0.033512
10.86	0.918403	12.2689	0.245148	0.033512
10.875	0.706464	12.4743	0.245148	0
10.89	0.741787	13.5016	0.306435	0.067024
10.905	0.777111	13.3842	0.265577	0.033512
10.92	0.847757	12.445	0.122574	0.067024
10.935	0.812434	12.2102	0.143003	0.067024
10.95	0.777111	14.1767	0.224719	0.033512
10.965	0.812434	14.118	0.245148	0.067024
10.98	0.706464	13.619	0.183861	0.033512
10.995	0.812434	15.4095	0.265577	0.067024
11.01	0.812434	14.3528	0.326864	0.067024
11.025	0.847757	14.4996	0.265577	0.033512
11.04	0.847757	14.5876	0.224719	0
11.055	0.847757	14.7931	0.143003	0
11.07	0.706464	14.7637	0.224719	0.033512
11.085	0.671141	14.3235	0.306435	0.033512
11.1	0.953727	15.8791	0.347293	0
11.115	0.953727	15.5856	0.265577	0.033512
11.13	0.777111	16.2019	0.265577	0.100536
11.145	0.777111	15.8204	0.20429	0.067024
11.16	0.565171	16.378	0.183861	0.067024
11.175	0.918403	16.29	0.183861	0.100536
11.19	0.918403	16.877	0.347293	0.100536
11.205	0.706464	16.2606	0.306435	0.033512
11.22	0.953727	17.0825	0.286006	0.067024
11.235	0.98905	17.4347	0.224719	0.100536
11.25	1.13034	17.5227	0.326864	0
11.265	1.0597	17.7869	0.326864	0.033512
11.28	1.16567	18.4913	0.265577	0.033512
11.295	1.30696	18.0217	0.286006	0
11.31	1.02437	17.6989	0.265577	0.100536
11.325	0.777111	19.2545	0.306435	0.033512
11.34	0.98905	19.1664	0.265577	0.301609
11.355	0.812434	19.4599	0.265577	0
11.37	0.777111	18.8436	0.265577	0
11.385	1.09502	18.9316	0.183861	0
11.4	1.23631	19.548	0.183861	0.067024
11.415	1.02437	18.6381	0.245148	0.033512
11.43	1.02437	19.1371	0.183861	0.067024
11.445	0.88308	19.3132	0.20429	0.033512
11.46	0.847757	20.3992	0.224719	0
11.475	0.741787	20.1057	0.183861	0.033512
11.49	0.706464	20.135	0.183861	0.100536
11.505	0.88308	21.1917	0.143003	0
11.52	0.812434	20.047	0.224719	0.033512
11.535	0.671141	20.1937	0.245148	0.033512
11.55	0.777111	21.5439	0.347293	0.033512
11.565	0.953727	20.8101	0.265577	0.033512
11.58	0.98905	20.2231	0.183861	0.067024
11.595	0.706464	21.5732	0.183861	0
11.61	0.98905	21.5439	0.245148	0.067024
11.625	0.918403	20.9569	0.265577	0
11.64	0.777111	21.1917	0.245148	0.033512
11.655	0.777111	21.6026	0.265577	0.033512
11.67	0.777111	22.2483	0.286006	0
11.685	0.847757	22.4538	0.183861	0.033512
11.7	0.635818	22.8647	0.183861	0.100536
11.715	0.600495	21.9841	0.265577	0.033512
11.73	0.635818	23.3637	0.163432	0
11.745	0.635818	23.5104	0.20429	0.033512
11.76	0.671141	24.3616	0.224719	0.033512
11.775	0.777111	23.1289	0.143003	0
11.79	0.671141	21.3971	0.122574	0.067024
11.805	0.565171	22.806	0.183861	0.100536
11.82	0.777111	24.2149	0.245148	0.033512
11.835	0.847757	23.5104	0.265577	0.100536
11.85	0.565171	23.8626	0.163432	0.033512
11.865	0.529848	23.7746	0.143003	0.100536
11.88	0.812434	23.2756	0.102145	0
11.895	0.741787	23.4517	0.163432	0
11.91	0.777111	24.8899	0.183861	0.067024
11.925	0.706464	24.6258	0.183861	0.033512
11.94	0.706464	24.1855	0.163432	0.067024
11.955	0.847757	25.1247	0.143003	0
11.97	0.741787	25.477	0.245148	0.100536
11.985	0.565171	27.5903	0.122574	0.033512
12	0.671141	27.4141	0.20429	0.033512
12.015	0.671141	26.4456	0.163432	0.033512
12.03	0.741787	25.7705	0.20429	0.033512
12.045	0.565171	26.4749	0.163432	0.067024
12.06	0.565171	26.7097	0.122574	0
12.075	0.565171	26.3575	0.20429	0.067024
12.09	0.529848	27.0913	0.306435	0.100536
12.105	0.706464	27.3554	0.20429	0.100536
12.12	0.741787	26.4456	0.122574	0.067024
12.135	0.635818	27.0032	0.20429	0.033512
12.15	0.635818	27.3554	0.122574	0
12.165	0.671141	28.0599	0.163432	0.033512
12.18	0.671141	27.0032	0.224719	0.100536
12.195	0.671141	27.7957	0.163432	0.16756
12.21	0.706464	29.4394	0.183861	0.033512
12.225	0.600495	29.6155	0.163432	0.033512
12.24	0.671141	29.0285	0.265577	0.067024
12.255	0.635818	30.6721	0.163432	0.067024
12.27	0.635818	30.408	0.122574	0.033512
12.285	0.600495	30.4373	0.102145	0.067024
12.3	0.741787	31.6407	0.143003	0.033512
12.315	0.812434	31.494	0.122574	0.067024
12.33	0.671141	30.7602	0.122574	0.067024
12.345	0.635818	30.2319	0.20429	0.067024
12.36	0.741787	31.4353	0.224719	0.134048
12.375	0.600495	31.582	0.183861	0.067024
12.39	0.777111	31.993	0.122574	0.033512
12.405	0.847757	31.6994	0.163432	0.100536
12.42	0.565171	32.6093	0.122574	0.067024
12.435	0.635818	32.2571	0.143003	0.033512
12.45	0.741787	31.3179	0.081716	0.033512
12.465	0.635818	31.8168	0.143003	0
12.48	0.459202	31.8756	0.163432	0.100536
12.495	0.671141	31.7288	0.102145	0.033512
12.51	0.635818	33.0203	0.163432	0
12.525	0.671141	32.5506	0.265577	0.100536
12.54	0.600495	32.9616	0.183861	0.033512
12.555	0.565171	32.4626	0.122574	0
12.57	0.671141	34.1356	0.143003	0
12.585	0.671141	33.4312	0.163432	0.033512
12.6	0.635818	36.4544	0.122574	0.100536
12.615	0.635818	35.8673	0.122574	0.067024
12.63	0.777111	34.8107	0.183861	0.100536
12.645	0.706464	35.4858	0.122574	0
12.66	0.741787	36.1021	0.143003	0.033512
12.675	0.741787	36.7772	0.122574	0.033512
12.69	0.847757	38.098	0.245148	0.033512
12.705	0.635818	36.9533	0.286006	0.033512
12.72	0.847757	35.4858	0.122574	0
12.735	0.671141	35.4858	0.224719	0.067024
12.75	0.741787	35.7793	0.224719	0.033512
12.765	0.88308	37.012	0.143003	0.033512
12.78	0.600495	37.8632	0.143003	0.067024
12.795	0.494525	37.9806	0.163432	0
12.81	0.635818	37.2468	0.20429	0
12.825	0.671141	39.0079	0.183861	0.033512
12.84	0.671141	39.184	0.265577	0.067024
12.855	0.565171	37.8045	0.20429	0.067024
12.87	0.88308	38.4502	0.183861	0.067024
12.885	0.600495	39.3601	0.183861	0.033512
12.9	0.600495	38.597	0.163432	0.067024
12.915	0.741787	39.6537	0.143003	0
12.93	0.741787	40.3874	0.143003	0.033512
12.945	0.600495	41.1506	0.143003	0.033512
12.96	0.671141	39.8004	0.183861	0.033512
12.975	0.529848	40.7984	0.245148	0.033512
12.99	0.671141	41.1506	0.224719	0.067024
13.005	0.671141	40.182	0.20429	0.033512
13.02	0.741787	40.9745	0.265577	0.033512
13.035	0.635818	41.7082	0.122574	0
13.05	0.671141	42.5888	0.245148	0.033512
13.065	0.600495	42.1192	0.306435	0
13.08	0.777111	41.2093	0.347293	0.033512
13.095	0.777111	41.767	0.306435	0.067024
13.11	0.88308	41.356	0.183861	0.033512
13.125	0.88308	43.6161	0.224719	0.033512
13.14	0.847757	42.0311	0.20429	0.067024
13.155	0.847757	43.1171	0.143003	0
13.17	0.741787	43.3813	0.245148	0
13.185	0.635818	45.5533	0.306435	0.033512
13.2	0.671141	45.2891	0.245148	0.033512
13.215	0.706464	44.3792	0.245148	0.033512
13.23	0.88308	45.113	0.367722	0
13.245	0.98905	43.9096	0.286006	0.033512
13.26	0.847757	42.2366	0.224719	0.033512
13.275	0.812434	45.5826	0.183861	0
13.29	0.777111	45.2011	0.20429	0.033512
13.305	0.741787	47.3731	0.265577	0
13.32	1.02437	46.2577	0.245148	0
13.335	0.777111	44.614	0.286006	0.033512
13.35	0.953727	46.1697	0.367722	0.067024
13.365	0.635818	45.7587	0.143003	0.033512
13.38	0.671141	45.8174	0.163432	0.033512
13.395	0.706464	45.3478	0.20429	0.033512
13.41	0.741787	45.5533	0.347293	0.033512
13.425	0.88308	46.1403	0.326864	0.067024
13.44	0.706464	47.4024	0.20429	0.067024
13.455	0.777111	47.6079	0.326864	0.067024
13.47	0.918403	48.1949	0.265577	0.067024
13.485	0.847757	46.8447	0.347293	0.033512
13.5	0.777111	47.5785	0.286006	0.067024
13.515	0.88308	48.4591	0.224719	0.033512
13.53	0.812434	47.6079	0.326864	0
13.545	0.706464	47.4611	0.347293	0
13.56	0.847757	48.9287	0.265577	0
13.575	1.02437	49.2515	0.367722	0.033512
13.59	0.953727	48.6939	0.326864	0
13.605	0.918403	50.4549	0.347293	0.033512
13.62	0.88308	50.6898	0.388151	0
13.635	0.88308	50.543	0.367722	0.033512
13.65	0.98905	50.2788	0.388151	0
13.665	0.918403	49.6038	0.40858	0
13.68	0.812434	49.457	0.326864	0.033512
13.695	0.953727	50.6604	0.20429	0.033512
13.71	0.847757	50.4843	0.224719	0
13.725	0.741787	51.4822	0.40858	0.033512
13.74	1.0597	53.214	0.490296	0
13.755	0.98905	51.3942	0.306435	0.067024
13.77	0.953727	51.9812	0.326864	0
13.785	1.02437	50.4549	0.326864	0.033512
13.8	1.0597	51.2474	0.449438	0.033512
13.815	0.847757	51.3648	0.429009	0.033512
13.83	0.88308	50.4549	0.429009	0.033512
13.845	0.812434	51.9225	0.449438	0.067024
13.86	1.09502	52.3334	0.469867	0.067024
13.875	1.0597	53.302	0.469867	0
13.89	1.20099	53.2433	0.40858	0.033512
13.905	1.23631	52.216	0.40858	0.033512
13.92	0.88308	52.4508	0.367722	0
13.935	1.0597	53.5955	0.429009	0
13.95	1.23631	51.5996	0.510725	0
13.965	0.777111	52.8618	0.429009	0.033512
13.98	1.02437	52.0693	0.347293	0
13.995	1.13034	55.0338	0.347293	0.067024
14.01	0.918403	53.801	0.40858	0.033512
14.025	0.918403	53.0085	0.551583	0.033512
14.04	0.98905	52.7737	0.572012	0
14.055	1.13034	53.801	0.531154	0.033512
14.07	1.09502	53.9771	0.551583	0.033512
14.085	1.16567	54.2706	0.592441	0
14.1	1.20099	53.2727	0.61287	0.033512
14.115	1.44825	53.1846	0.592441	0.033512
14.13	0.98905	53.1259	0.490296	0
14.145	1.27164	53.4194	0.490296	0.033512
14.16	1.30696	53.801	0.449438	0
14.175	1.23631	52.9498	0.490296	0
14.19	1.16567	53.2433	0.551583	0.033512
14.205	1.02437	53.9771	0.490296	0.033512
14.22	1.13034	51.3355	0.633299	0.033512
14.235	1.09502	53.6836	0.715015	0
14.25	1.34228	52.9205	0.510725	0.033512
14.265	1.20099	53.2727	0.551583	0.033512
14.28	1.16567	53.5955	0.531154	0
14.295	1.34228	54.9457	0.653728	0.033512
14.31	1.13034	55.5621	0.551583	0.033512
14.325	1.20099	54.6228	0.490296	0.033512
14.34	1.3776	53.5662	0.572012	0
14.355	1.55422	53.6542	0.633299	0.033512
14.37	1.16567	52.1867	0.551583	0.033512
14.385	1.3776	53.8891	0.633299	0.033512
14.4	1.27164	53.6542	0.674157	0
14.415	1.30696	54.3293	0.653728	0.033512
14.43	1.23631	54.887	0.633299	0
14.445	1.41293	53.5075	0.694586	0.033512
14.46	1.62487	54.4467	0.796731	0.100536
14.475	1.30696	56.3839	0.878447	0.033512
14.49	1.3776	54.887	0.592441	0.033512
14.505	1.5189	53.8303	0.837589	0.067024
14.52	1.3776	54.1826	0.898876	0.033512
14.535	1.62487	55.4447	0.980592	0
14.55	1.44825	53.7129	0.858018	0
14.565	1.58954	55.7382	0.735444	0
14.58	1.58954	54.7109	0.755873	0
14.595	1.5189	53.6836	0.878447	0
14.61	1.41293	53.3607	0.61287	0.033512
14.625	1.87213	54.4761	0.715015	0.033512
14.64	1.3776	55.7675	0.858018	0.033512
14.655	1.62487	54.9163	0.939734	0
14.67	1.44825	56.5894	0.674157	0
14.685	1.55422	55.2392	0.776302	0.033512
14.7	1.55422	54.6815	0.939734	0.033512
14.715	1.44825	53.4488	1.2666	0
14.73	1.55422	53.4194	1.00102	0
14.745	2.04875	55.0044	0.960163	0
14.76	1.94278	54.5935	1.04188	0
14.775	2.04875	55.3566	0.939734	0
14.79	1.83681	53.0085	0.898876	0.033512
14.805	1.62487	52.8911	1.08274	0.033512
14.82	1.44825	54.5054	1.04188	0.033512
14.835	1.44825	54.9751	1.02145	0
14.85	1.44825	55.2099	0.980592	0
14.865	1.48358	55.0631	0.61287	0.033512
14.88	1.58954	54.7402	1.10317	0
14.895	1.48358	56.1785	1.18488	0
14.91	1.76616	55.1805	1.08274	0
14.925	1.87213	54.8576	1.12359	0
14.94	1.76616	55.0631	1.14402	0
14.955	1.66019	55.2979	1.24617	0
14.97	1.69551	54.6522	1.14402	0
14.985	2.01342	53.5368	1.18488	0.033512
15	1.76616	55.5327	1.47089	0
15.015	2.11939	52.9205	1.24617	0
15.03	1.9781	55.2686	1.20531	0
15.045	1.76616	55.9436	1.18488	0
15.06	1.69551	55.386	1.30746	0
15.075	1.9781	55.2099	1.57303	0
15.09	2.04875	55.9143	1.38917	0
15.105	2.22536	55.5327	1.43003	0
15.12	2.11939	55.8262	1.73647	0
15.135	2.50795	55.0338	1.73647	0
15.15	2.57859	53.8597	1.65475	0
15.165	2.4373	55.5621	1.59346	0
15.18	2.01342	55.5327	1.47089	0
15.195	1.9781	55.0631	1.49132	0
15.21	1.80148	56.1198	1.4096	0
15.225	2.33133	56.5013	1.8999	0
15.24	2.04875	55.5327	1.49132	0
15.255	2.15472	55.8556	1.71604	0
15.27	2.22536	57.0883	1.59346	0
15.285	2.4373	56.56	1.77732	0
15.3	2.36666	56.2078	1.98161	0
15.315	2.22536	54.5348	1.87947	0
15.33	2.15472	55.5327	2.12462	0
15.345	2.11939	55.9143	1.87947	0
15.36	2.4373	58.2037	2.28805	0.033512
15.375	2.50795	55.0925	2.00204	0
15.39	2.15472	56.9416	1.92033	0
15.405	2.36666	54.9163	2.24719	0
15.42	2.4373	53.9478	2.32891	0
15.435	2.50795	56.1785	2.49234	0
15.45	2.15472	56.4426	2.47191	0
15.465	2.64924	56.1785	2.49234	0
15.48	2.64924	58.3211	2.55363	0
15.495	2.68456	54.2119	2.75792	0
15.51	2.71989	56.0904	2.5332	0.033512
15.525	2.82586	54.7109	2.45148	0
15.54	2.54327	56.2078	2.98264	0
15.555	2.8965	56.6481	2.83963	0
15.57	2.82586	57.2351	2.83963	0
15.585	2.86118	55.0044	3.10521	0
15.6	3.3557	55.8849	3.18693	0
15.615	2.75521	56.2959	2.71706	0
15.63	2.8965	58.6733	3.32993	0
15.645	3.0378	54.9751	3.20735	0
15.66	2.96715	56.6774	3.57508	0
15.675	3.17909	56.56	3.59551	0
15.69	3.42635	56.2665	3.41164	0
15.705	3.3557	57.9982	3.7998	0
15.72	3.0378	56.7655	4.20838	0
15.735	3.10844	57.1764	4.45352	0
15.75	3.24973	55.0925	3.9428	0
15.765	3.60297	56.1491	4.10623	0
15.78	3.39103	55.9436	4.04494	0
15.795	3.81491	56.0904	3.86108	0
15.81	3.46167	56.8535	3.92237	0
15.825	3.14377	56.2078	4.37181	0
15.84	3.56764	54.9457	4.45352	0
15.855	3.42635	53.6249	5.39326	0.033512
15.87	3.88555	55.3566	4.96425	0.033512
15.885	3.28506	54.0065	4.8621	0
15.9	3.14377	55.1805	5.18897	0
15.915	3.24973	55.2686	5.57712	0
15.93	3.497	54.5641	5.80184	0
15.945	3.42635	53.7129	6.43514	0
15.96	3.39103	53.3314	6.37385	0
15.975	3.28506	55.4447	6.80286	0
15.99	3.42635	54.3293	7.19101	0
16.005	4.13281	55.2099	7.55873	0
16.02	3.24973	53.7129	7.74259	0
16.035	3.46167	54.0065	7.62002	0
16.05	3.28506	53.5955	8.27375	0
16.065	3.53232	54.1239	8.8049	0
16.08	4.20346	54.6522	8.64147	0
16.095	3.67361	53.5075	9.54035	0
16.11	3.53232	55.0631	10.1941	0
16.125	3.77958	54.9457	10.5414	0
16.14	3.32038	52.3921	11.4811	0
16.155	3.9562	52.0106	11.7875	0
16.17	3.85023	52.6856	12.2165	0
16.185	3.85023	53.9771	13.3197	0
16.2	4.23879	53.0966	14.7497	0
16.215	3.9562	52.3334	16.2411	0
16.23	3.53232	50.2788	17.0787	0
16.245	4.02685	51.4235	17.3034	0
16.26	4.16814	51.6877	17.855	0
16.275	4.06217	51.8638	17.8141	0
16.29	3.74426	50.543	19.4076	0
16.305	3.9562	51.5116	20.6742	0
16.32	4.38008	51.0713	21.8182	0
16.335	4.55669	51.1007	22.5128	0
16.35	4.02685	52.4215	23.2074	0
16.365	4.16814	49.8679	23.1052	0
16.38	4.4154	51.2768	24.2697	0
16.395	4.76863	52.0986	24.474	0
16.41	4.69799	50.2201	26.333	0
16.425	4.80396	49.6038	26.9867	0
16.44	4.80396	47.9601	26.7007	0
16.455	4.66266	49.4276	27.2319	0
16.47	3.9562	49.2222	27.2319	0
16.485	4.23879	49.8386	27.5383	0
16.5	4.55669	50.044	26.8233	0
16.515	4.90993	49.8679	27.3953	0
16.53	4.66266	48.9874	26.3943	0
16.545	4.55669	49.3983	26.7824	0
16.56	4.94525	50.5136	26.4964	0
16.575	4.76863	50.9246	25.2094	0
16.59	4.66266	50.8072	25.475	0
16.605	4.06217	50.9246	25.1073	0
16.62	4.30943	49.4276	24.4944	0
16.635	4.80396	48.5471	22.5332	0
16.65	4.66266	47.5785	23.3708	0
16.665	4.80396	48.2536	22.4311	0
16.68	4.73331	48.4297	21.2053	0
16.695	5.08654	48.2536	19.714	0
16.71	5.15719	47.8133	19.4893	0
16.725	5.22783	48.5471	18.0797	0
16.74	5.96962	48.6645	19.0398	0
16.755	5.86365	47.0795	16.9765	0
16.77	5.3338	45.7881	16.0572	0.033512
16.785	5.58107	45.5826	16.4045	0
16.8	5.96962	46.7273	15.097	0
16.815	5.86365	46.5512	14.7089	0
16.83	5.72236	47.285	14.0347	0
16.845	5.15719	45.9348	12.7068	0
16.86	5.82833	44.3499	11.951	0
16.875	5.26316	44.7608	12.2778	0
16.89	5.68704	47.2263	11.6037	0
16.905	6.04027	44.526	10.9908	0
16.92	6.53479	46.0816	11.093	0
16.935	5.75768	45.8468	10.0306	0
16.95	5.05122	45.8761	9.68335	0
16.965	5.12186	45.8761	8.86619	0
16.98	5.43977	45.3185	8.62104	0
16.995	5.61639	44.2618	8.82533	0
17.01	6.35818	42.7942	8.37589	0
17.025	6.32285	43.4987	8.11032	0
17.04	6.21689	43.8509	7.62002	0
17.055	6.21689	44.1151	7.62002	0
17.07	5.75768	43.2932	7.41573	0
17.085	6.00495	42.8823	6.39428	0
17.1	6.25221	42.1485	6.43514	0
17.115	6.53479	41.5908	6.94586	0
17.13	6.35818	43.1758	7.00715	0
17.145	7.3119	42.7355	7.1093	0
17.16	6.04027	41.5028	6.92543	0
17.175	6.64076	42.1779	7.37487	0
17.19	6.88803	40.8277	7.68131	0
17.205	6.95867	40.2994	7.59959	0
17.22	6.57012	40.7984	7.8856	0
17.235	6.49947	41.6495	8.55975	0
17.25	6.78206	40.9451	8.90705	0
17.265	6.67609	39.0373	10.5005	0
17.28	6.57012	37.8926	11.7875	0
17.295	7.02932	40.182	12.3596	0
17.31	7.24126	40.3581	12.9111	0
17.325	6.99399	38.9492	13.9326	0
17.34	7.3119	39.2427	15.4239	0
17.355	7.52384	39.5363	17.5281	0
17.37	6.95867	38.3915	19.1216	0
17.385	7.17061	39.2721	19.8774	0.033512
17.4	7.73578	39.7417	22.0429	0
17.415	7.73578	37.4523	22.5128	0
17.43	7.59449	37.4523	22.9418	0
17.445	7.41787	36.8653	23.1461	0
17.46	7.3119	36.5718	23.5342	0
17.475	7.02932	37.7752	23.9019	0.033512
17.49	7.02932	36.3663	22.5332	0
17.505	8.30095	35.1042	22.0429	0
17.52	7.70046	34.0182	22.2676	0
17.535	8.08901	33.6366	19.5097	0
17.55	7.87707	34.9574	17.5281	0
17.565	7.98304	35.926	16.2411	0
17.58	7.87707	34.7226	14.8927	0
17.595	7.27658	33.754	12.666	0
17.61	7.87707	33.2844	11.3381	0
17.625	8.12434	33.4018	10.2349	0
17.64	8.40692	33.666	9.33606	0
17.655	8.54822	32.8148	8.49847	0
17.67	9.07807	32.8148	7.29316	0
17.685	9.00742	32.5506	7.29316	0
17.7	8.8308	32.4332	6.33299	0
17.715	9.04274	31.5233	6.23085	0
17.73	8.08901	31.6114	6.1287	0
17.745	8.26563	31.2005	6.1287	0
17.76	8.12434	31.0831	6.25128	0
17.775	8.8308	30.0264	5.74055	0
17.79	9.25468	31.993	6.08784	0
17.805	9.07807	29.7036	6.06742	0.033512
17.82	8.61886	29.5861	6.51685	0
17.835	9.4313	28.735	6.23085	0
17.85	9.71388	28.2947	6.14913	0
17.865	8.51289	28.3534	6.43514	0
17.88	8.23031	27.1793	5.86313	0
17.895	9.71388	27.1793	5.59755	0.033512
17.91	9.67856	27.3554	6.29214	0
17.925	9.39597	27.9718	7.15015	0
17.94	9.07807	28.7056	7.1093	0
17.955	9.25468	26.8271	6.74157	0
17.97	9.36065	25.066	7.00715	0
17.985	9.39597	25.8879	6.92543	0
18	10.0671	25.2421	7.12972	0
18.015	10.9149	24.8312	7.29316	0
18.03	10.2084	25.7705	7.2523	0
18.045	9.64324	24.4497	7.41573	0
18.06	9.78453	24.9486	8.23289	0
18.075	10.3144	23.2756	8.19203	0
18.09	10.7383	24.2736	8.39632	0
18.105	10.5616	24.2442	8.96833	0
18.12	10.385	23.7452	9.05005	0
18.135	11.4447	22.1896	9.02962	0
18.15	10.1731	21.8667	9.13177	0
18.165	9.32533	22.1309	9.2952	0
18.18	10.2437	20.9569	9.66292	0
18.195	10.3144	20.3992	9.17263	0
18.21	10.5616	20.2231	9.09091	0
18.225	10.9855	20.6927	9.72421	0
18.24	11.0915	21.6613	10.8274	0
18.255	10.9502	20.3992	9.62206	0
18.27	11.2681	19.0784	10.5618	0
18.285	10.5263	19.1077	11.1134	0
18.3	10.8795	18.5207	10.6435	0
18.315	10.7029	19.1077	10.2349	0
18.33	10.8089	17.9924	10.8069	0
18.345	11.2328	17.0825	11.5832	0
18.36	10.9855	17.9043	11.236	0
18.375	10.5263	17.9924	11.0112	0
18.39	11.1975	16.789	10.1532	0
18.405	12.4691	15.8791	10.7048	0
18.42	11.3741	14.9692	11.3381	0
18.435	11.9746	14.8518	10.9091	0
18.45	11.9392	15.0866	10.7865	0
18.465	12.0805	16.1726	10.4392	0
18.48	12.6104	15.1159	10.9499	0
18.495	12.0099	14.2647	10.2962	0
18.51	12.6104	13.032	10.3371	0
18.525	12.4338	13.1494	10.3984	0
18.54	12.2925	13.7364	10.2145	0
18.555	12.8576	11.9753	9.76507	0
18.57	12.7164	12.0047	9.98978	0
18.585	12.4338	12.7091	10.0306	0
18.6	12.2218	12.0634	9.23391	0
18.615	12.5397	11.6525	9.41777	0
18.63	12.787	9.8914	8.86619	0
18.645	13.2462	11.0948	8.45761	0
18.66	12.8576	10.3023	7.72217	0
18.675	13.2109	10.6545	7.76302	0
18.69	12.9989	9.97945	7.66088	0
18.705	13.5288	9.62724	7.80388	0
18.72	13.2462	8.95216	7.31358	0
18.735	13.1402	9.33372	6.90501	0
18.75	13.8467	9.12827	7.35444	0
18.765	13.1402	9.04021	7.12972	0
18.78	13.9527	7.80746	6.23085	0
18.795	13.882	7.95421	6.23085	0
18.81	14.7298	8.01291	5.9857	0
18.825	14.6238	8.48254	5.63841	0
18.84	13.5641	7.7194	5.4954	0
18.855	14.4825	7.33783	5.55669	0
18.87	14.7651	7.19108	4.92339	0
18.885	15.5775	6.6334	4.82125	0
18.9	15.0124	6.42794	4.78039	0
18.915	14.6945	6.92692	4.51481	0
18.93	15.3303	6.516	4.37181	0
18.945	15.5422	6.01702	4.20838	0
18.96	14.5178	5.75286	4.12666	0
18.975	14.8004	5.98767	4.12666	0
18.99	15.8954	5.5474	3.90194	0
19.005	15.1537	5.45935	4.00409	0
19.02	15.4362	4.87232	3.3095	0
19.035	16.284	5.84092	3.32993	0
19.05	16.4959	5.57675	3.4525	0
19.065	16.8138	5.4887	3.37079	0
19.08	17.6969	4.93102	3.04392	0
19.095	16.8492	4.63751	2.79877	0
19.11	15.9661	4.54946	2.77834	0
19.125	16.5666	4.49076	2.49234	0
19.14	16.6019	4.16789	2.51277	0
19.155	15.5422	4.60816	2.8192	0
19.17	16.3193	3.99178	2.43105	0.033512
19.185	17.3084	4.4027	2.24719	0
19.2	17.9795	3.81567	2.32891	0
19.215	17.485	3.78632	2.28805	0
19.23	17.6263	3.96243	2.32891	0
19.245	18.5447	4.344	2.30848	0
19.26	17.3084	4.52011	2.00204	0
19.275	17.8735	3.75697	2.34934	0
19.29	18.4387	3.40476	1.94076	0
19.305	18.686	3.3754	2.06333	0
19.32	18.2974	3.05254	1.98161	0
19.335	18.9686	3.14059	2.00204	0
19.35	19.0039	2.96448	1.98161	0
19.365	19.6044	2.81773	1.87947	0
19.38	18.9686	3.02319	1.7569	0
19.395	18.1561	3.258	2.39019	0
19.41	19.8163	2.58292	2.59448	0
19.425	19.7457	2.52421	2.16547	0
19.44	19.6044	2.172	2.49234	0
19.455	20.4521	2.26005	2.71706	0
19.47	20.2755	2.43616	3.22778	0
19.485	20.6641	2.46551	3.3095	0
19.5	21.2999	2.46551	3.67722	0
19.515	20.6288	2.49486	3.73851	0
19.53	20.9113	2.172	4.02452	0
19.545	20.982	2.37746	3.98366	0
19.56	21.2999	1.90784	4.45352	0
19.575	22.6069	1.93719	4.53524	0
19.59	22.1123	2.08394	4.55567	0
19.605	22.8541	1.70238	4.43309	0
19.62	22.6775	1.81978	4.45352	0
19.635	22.6422	1.55562	4.73953	0
19.65	21.8651	1.58497	4.51481	0
19.665	23.2427	1.79043	4.80082	0
19.68	22.8188	1.40886	4.24923	0
19.695	23.9491	1.46757	3.4525	0
19.71	24.9382	1.37951	3.35036	0
19.725	24.585	1.52627	3.14607	0
19.74	25.2914	1.17405	2.8192	0
19.755	25.7153	1.23276	2.5332	0
19.77	26.5984	1.05665	2.34934	0
19.785	27.3048	1.11535	2.69663	0
19.8	26.3511	1.11535	2.61491	0
19.815	27.764	1.17405	2.1859	0
19.83	27.4815	0.851189	1.98161	0
19.845	28.3645	0.939243	1.65475	0
19.86	29.7068	0.909891	1.69561	0
19.875	28.7178	0.792486	1.87947	0
19.89	29.177	0.587027	1.69561	0
19.905	32.1794	0.469621	1.96118	0
19.92	30.8018	0.410919	1.87947	0
19.935	31.8615	0.528324	1.87947	0
19.95	32.5327	0.616378	2.12462	0
19.965	33.6277	0.410919	1.81818	0
19.98	34.1575	0.176108	1.81818	0
19.995	35.3585	0.44027	1.67518	0
20.01	35.6058	0.616378	1.32789	0
20.025	36.3829	0.381567	1.59346	0
20.04	37.372	0.469621	1.53218	0
20.055	38.4317	0.410919	1.4096	0
20.07	39.5973	0.205459	1.32789	0
20.085	41.4341	0.146757	1.24617	0
20.1	41.7167	0.322865	1.14402	0
20.115	43.8714	0.146757	1.12359	0
20.13	44.8605	0.264162	1.18488	0
20.145	44.9311	0.205459	1.06231	0
20.16	46.1674	0.029351	0.898876	0
20.175	49.1699	0.117405	1.10317	0
20.19	50.3709	0.205459	0.755873	0
20.205	52.0664	0.176108	0.980592	0
20.22	54.9629	0.088054	1.10317	0
20.235	55.9873	0.058703	0.858018	0
20.25	55.8107	0.117405	0.939734	0
20.265	58.4246	0	0.796731	0
20.28	61.0738	0.117405	0.980592	0
20.295	63.0872	0.058703	0.919305	0
20.31	64.8534	0.058703	0.960163	0
20.325	67.5733	0.029351	1.12359	0
20.34	68.5623	0.146757	1.16445	0
20.355	69.1628	0.117405	1.04188	0
20.37	72.3419	0	1.14402	0
20.385	75.9802	0.088054	1.22574	0
20.4	73.5429	0.146757	1.36874	0
20.415	75.3797	0.058703	1.57303	0
20.43	81.4906	0.029351	1.38917	0
20.445	79.6185	0.146757	1.61389	0
20.46	80.219	0.058703	1.61389	0
20.475	82.0558	0.088054	1.47089	0
20.49	85.5881	0.176108	1.69561	0
20.505	81.7026	0.264162	1.32789	0
20.52	82.4797	0	1.69561	0
20.535	87.1777	0.469621	1.20531	0
20.55	84.2459	0.088054	1.30746	0
20.565	83.2568	0	1.4096	0
20.58	84.1399	0.146757	1.63432	0
20.595	86.6478	0.293513	1.69561	0
20.61	86.3652	0.088054	1.71604	0
20.625	85.023	0.058703	1.67518	0
20.64	85.5528	0.117405	1.18488	0
20.655	83.8926	0.117405	1.67518	0
20.67	82.2324	0	1.47089	0
20.685	81.9498	0.058703	1.22574	0
20.7	80.1484	0.146757	1.28703	0
20.715	78.2762	0.146757	1.45046	0
20.73	77.4285	0.058703	1.20531	0
20.745	76.828	0.058703	1.16445	0
20.76	75.733	0.029351	1.59346	0
20.775	72.9424	0.088054	1.43003	0
20.79	71.4588	0.293513	1.47089	0
20.805	71.8121	0.088054	1.38917	0
20.82	68.9156	0.029351	1.28703	0
20.835	67.432	0.293513	1.38917	0
20.85	64.4649	0.205459	1.18488	0
20.865	63.6877	0.058703	1.14402	0
20.88	62.0276	0.176108	1.4096	0
20.895	60.6853	0.146757	1.10317	0
20.91	58.8485	0.264162	1.24617	0
20.925	54.7863	0.117405	1.22574	0
20.94	53.7266	0.058703	1.16445	0
20.955	53.8326	0.029351	0.878447	0
20.97	53.55	0.029351	0.919305	0
20.985	49.5585	0.029351	1.08274	0
21	51.1127	0.058703	1.14402	0
21.015	47.3684	0.088054	1.06231	0
21.03	47.0858	0.352216	0.81716	0
21.045	44.9664	0.117405	1.08274	0
21.06	46.2028	0.117405	1.02145	0
21.075	44.9664	0.088054	0.980592	0
21.09	43.059	0.029351	0.939734	0
21.105	42.0699	0.058703	0.919305	0
21.12	41.4694	0.088054	0.980592	0
21.135	40.7983	0.117405	0.919305	0
21.15	36.9481	0.117405	0.939734	0
21.165	40.2685	0.146757	1.14402	0
21.18	37.9018	0.058703	0.776302	0
21.195	37.4073	0.058703	0.715015	0
21.21	35.7118	0.058703	0.81716	0
21.225	35.7824	0.205459	1.02145	0
21.24	35.7824	0.234811	1.00102	0
21.255	35.6764	0.058703	0.939734	0
21.27	35.3585	0	1.06231	0
21.285	35.1466	0.029351	1.00102	0
21.3	34.6167	0.088054	0.858018	0
21.315	34.8287	0.117405	0.898876	0
21.33	33.557	0.029351	0.980592	0
21.345	34.1575	0.088054	1.02145	0
21.36	33.9809	0.029351	0.960163	0
21.375	34.1575	0.205459	0.878447	0
21.39	33.1332	0.088054	0.980592	0
21.405	32.4267	0.029351	0.858018	0
21.42	31.367	0.058703	1.10317	0
21.435	32.1441	0.029351	0.81716	0
21.45	31.4377	0.029351	0.715015	0
21.465	31.3317	0.088054	0.674157	0
21.48	30.5546	0.058703	0.919305	0
21.495	30.9785	0.058703	1.06231	0
21.51	32.3207	0.088054	1.16445	0
21.525	31.0844	0.088054	1.18488	0
21.54	30.5899	0.029351	1.00102	0
21.555	28.6471	0.029351	1.06231	0
21.57	30.4839	0.205459	1.22574	0
21.585	30.378	0.176108	0.960163	0
21.6	29.8834	0	0.960163	0
21.615	29.4242	0.146757	1.04188	0
21.63	29.5302	0.352216	0.960163	0
21.645	30.0247	0.029351	0.980592	0
21.66	29.6362	0.058703	0.919305	0
21.675	29.7068	0.058703	1.06231	0
21.69	30.0601	0.058703	0.878447	0
21.705	28.7178	0.088054	1.00102	0
21.72	29.3536	0.176108	1.06231	0
21.735	29.9894	0.058703	0.919305	0
21.75	29.9894	0.088054	0.939734	0
21.765	30.4133	0.088054	0.939734	0
21.78	30.6252	0.088054	1.32789	0
21.795	31.5789	0.088054	1.04188	0
21.81	30.6605	0.058703	1.12359	0
21.825	30.8372	0	0.898876	0
21.84	32.2148	0	1.10317	0
21.855	32.5327	0	1.22574	0
21.87	33.8396	0.058703	1.02145	0
21.885	36.2416	0.088054	1.18488	0
21.9	37.3013	0.264162	1.38917	0
21.915	37.3013	0.117405	1.47089	0
21.93	40.8689	0.029351	1.14402	0
21.945	41.2928	0.176108	1.30746	0
21.96	44.1893	0.146757	1.55261	0
21.975	45.0018	0.117405	1.43003	0
21.99	45.6376	0.176108	1.47089	0
22.005	46.2381	0	1.49132	0
22.02	47.8983	0.146757	1.2666	0
22.035	49.8057	0.029351	1.59346	0
22.05	51.148	0.146757	1.7569	0
22.065	51.9958	0	1.65475	0
22.08	53.0201	0.176108	1.85904	0
22.095	54.0092	0.146757	1.87947	0
22.11	54.2918	0.205459	1.92033	0
22.125	54.5744	0.088054	1.71604	0
22.14	54.7156	0.029351	1.59346	0
22.155	56.1992	0.205459	1.59346	0
22.17	55.3161	0	1.77732	0
22.185	54.2211	0.058703	1.81818	0
22.2	52.2783	0.117405	1.67518	0
22.215	50.8301	0.088054	1.79775	0
22.23	48.7813	0.088054	1.77732	0
22.245	48.0396	0.176108	1.73647	0
22.26	46.9092	0.117405	1.79775	0
22.275	46.0615	0.029351	1.65475	0
22.29	44.5426	0.117405	1.71604	0
22.305	41.1869	0.410919	1.53218	0
22.32	40.1625	0.176108	1.57303	0
22.335	38.4317	0.029351	1.61389	0
22.35	37.1247	0.117405	1.69561	0
22.365	36.5948	0.205459	1.57303	0
22.38	35.3939	0.146757	1.55261	0
22.395	34.6874	0.029351	1.57303	0
22.41	36.3829	0.029351	1.53218	0
22.425	33.875	0.176108	1.77732	0
22.44	34.1575	0.146757	1.63432	0
22.455	33.769	0.234811	1.79775	0
22.47	33.3451	0.117405	1.81818	0
22.485	34.0163	0.029351	1.81818	0
22.5	34.758	0.146757	1.7569	0
22.515	35.2879	0.088054	1.79775	0
22.53	36.171	0.058703	1.94076	0
22.545	34.8993	0	1.7569	0
22.56	36.3829	0.44027	1.94076	0
22.575	35.7824	0.146757	1.67518	0
22.59	37.6545	0.058703	2.10419	0
22.605	37.0894	0.146757	1.98161	0
22.62	37.4426	0.117405	2.00204	0
22.635	38.7849	0.117405	1.8999	0
22.65	38.6083	0.117405	1.96118	0
22.665	40.0565	0.176108	2.45148	0
22.68	40.0565	0.088054	2.00204	0
22.695	38.8202	0.264162	2.43105	0
22.71	39.8093	0.088054	2.28805	0
22.725	41.1515	0.205459	2.08376	0
22.74	41.964	0.234811	2.14505	0
22.755	41.6107	0.234811	2.47191	0
22.77	42.4585	0.205459	2.39019	0
22.785	43.7655	0	2.20633	0
22.8	44.5072	0.058703	2.39019	0
22.815	44.6485	0.176108	2.75792	0
22.83	44.7192	0.117405	2.55363	0
22.845	45.0018	0.176108	2.65577	0
22.86	45.2137	0.117405	2.43105	0
22.875	44.9664	0.029351	2.28805	0
22.89	46.2734	0.088054	2.77834	0
22.905	46.9445	0.088054	2.75792	0
22.92	44.9311	0.029351	2.41062	0
22.935	46.1674	0.058703	2.6762	0
22.95	45.2844	0.029351	2.96221	0
22.965	48.5694	0	3.18693	0
22.98	48.8167	0.058703	3.20735	0
22.995	49.0993	0.058703	3.04392	0
23.01	47.4391	0.088054	2.28805	0
23.025	49.6998	0.088054	2.75792	0
23.04	48.2868	0.117405	3.06435	0
23.055	45.9202	0.117405	2.77834	0
23.07	46.7679	0.117405	2.6762	0
23.085	46.0968	0.234811	2.73749	0
23.1	45.5669	0.146757	2.75792	0
23.115	45.2137	0.029351	3.00306	0
23.13	45.1431	0.029351	3.04392	0
23.145	44.8605	0	3.04392	0
23.16	46.2381	0.088054	2.92135	0
23.175	45.3903	0.088054	2.51277	0
23.19	44.7898	0.058703	2.69663	0
23.205	44.4013	0.088054	2.83963	0
23.22	44.5779	0.176108	2.92135	0
23.235	43.4829	0.088054	2.79877	0
23.25	43.2003	0.146757	2.86006	0
23.265	43.4122	0.146757	2.75792	0
23.28	45.1784	0	2.71706	0
23.295	41.5048	0.117405	2.26762	0
23.31	42.6351	0.293513	2.65577	0
23.325	40.9749	0.146757	2.6762	0
23.34	43.165	0.205459	2.79877	0
23.355	43.9067	0.146757	2.69663	0
23.37	42.6704	0.205459	2.8192	0
23.385	41.2575	0.205459	2.86006	0
23.4	40.1978	0.029351	2.69663	0
23.415	40.3744	0.088054	2.14505	0
23.43	41.3988	0.029351	2.75792	0
23.445	38.467	0.176108	2.1859	0
23.46	38.9262	0.146757	2.55363	0
23.475	38.7849	0.146757	3.02349	0
23.49	38.467	0.264162	2.69663	0
23.505	38.467	0.117405	2.47191	0
23.52	38.5729	0.117405	2.51277	0
23.535	36.8774	0	2.12462	0
23.55	37.7252	0.117405	2.75792	0
23.565	36.4889	0.205459	2.32891	0
23.58	35.9943	0.058703	2.51277	0
23.595	37.0187	0.058703	2.79877	0
23.61	36.5242	0.029351	2.55363	0
23.625	36.3476	0.146757	2.69663	0
23.64	37.3366	0.146757	2.41062	0
23.655	36.2416	0.058703	2.57405	0
23.67	32.7446	0.088054	2.45148	0
23.685	35.3585	0.117405	2.90092	0
23.7	35.6058	0.176108	2.77834	0
23.715	33.2391	0.205459	2.63534	0
23.73	33.3451	0.029351	2.71706	0
23.745	34.3342	0.058703	2.61491	0
23.76	34.4048	0.058703	2.8192	0
23.775	33.875	0.058703	2.71706	0
23.79	34.2988	0.146757	2.61491	0
23.805	34.5461	0.029351	2.79877	0
23.82	33.9456	0.029351	2.69663	0
23.835	33.0625	0.146757	2.41062	0
23.85	32.9212	0.029351	2.51277	0
23.865	33.4864	0.176108	2.73749	0
23.88	34.4048	0.146757	2.47191	0
23.895	34.1222	0.058703	2.65577	0
23.91	32.9919	0.058703	2.73749	0
23.925	34.0869	0.029351	2.51277	0
23.94	34.1929	0.029351	3.00306	0
23.955	33.8043	0.029351	2.47191	0
23.97	33.7337	0.205459	2.69663	0
23.985	32.1088	0.117405	2.63534	0
24	31.8969	0.058703	2.79877	0
24.015	33.0978	0.058703	3.06435	0
24.03	31.7556	0.381567	2.71706	0
24.045	32.8859	0.058703	3.06435	0
24.06	32.2854	0.088054	2.5332	0
24.075	31.5083	0.029351	2.30848	0
24.09	32.2854	0.234811	2.75792	0
24.105	32.0735	0.088054	2.61491	0
24.12	30.6252	0.117405	2.69663	0
24.135	32.1088	0.058703	2.55363	0
24.15	31.1197	0.029351	2.55363	0
24.165	31.5083	0.088054	2.43105	0
24.18	31.4023	0	2.57405	0
24.195	30.2367	0.029351	2.98264	0
24.21	30.9785	0.029351	2.94178	0
24.225	30.9078	0	2.6762	0
24.24	30.9431	0.088054	2.65577	0
24.255	32.2148	0	2.92135	0
24.27	31.7556	0.058703	2.96221	0
24.285	30.6959	0.029351	2.96221	0
24.3	31.8262	0.088054	2.86006	0
24.315	31.473	0.234811	2.92135	0
24.33	31.473	0.029351	2.71706	0
24.345	31.5436	0.146757	2.77834	0
24.36	31.1904	0.117405	2.96221	0
24.375	29.9541	0.234811	2.96221	0
24.39	30.5899	0.234811	2.96221	0
24.405	30.9431	0.088054	2.86006	0
24.42	30.6605	0.088054	2.88049	0
24.435	31.2257	0.264162	2.57405	0
24.45	31.4377	0.088054	2.83963	0
24.465	30.9785	0.058703	2.98264	0
24.48	29.7775	0.029351	3.02349	0
24.495	29.4596	0.088054	3.02349	0
24.51	31.0138	0.117405	3.10521	0
24.525	30.9431	0.352216	3.08478	0
24.54	29.9541	0.058703	3.32993	0
24.555	30.166	0.146757	3.3095	0
24.57	30.7312	0.058703	3.57508	0
24.585	30.5193	0.117405	3.14607	0
24.6	31.6496	0.234811	3.06435	0
24.615	30.2367	0.234811	3.06435	0
24.63	29.6715	0.146757	3.69765	0
24.645	29.5302	0.146757	3.26864	0
24.66	30.166	0.058703	3.18693	0
24.675	31.0491	0.058703	3.24821	0
24.69	31.8262	0.117405	3.32993	0
24.705	32.6386	0.176108	3.08478	0
24.72	31.8969	0.058703	3.08478	0
24.735	32.3207	0.117405	3.41164	0
24.75	33.4158	0.058703	3.26864	0
24.765	32.568	0	3.28907	0
24.78	32.2148	0.058703	3.77937	0
24.795	32.9566	0.117405	3.53422	0
24.81	35.0759	0.058703	3.75894	0
24.825	33.8396	0.088054	3.65679	0
24.84	35.9943	0.058703	3.41164	0
24.855	37.6899	0.058703	3.53422	0
24.87	35.9943	0.058703	3.92237	0
24.885	36.3123	0.058703	3.55465	0
24.9	37.9018	0.058703	3.77937	0
24.915	37.0187	0	4.14709	0
24.93	39.1028	0.322865	3.73851	0
24.945	37.6545	0.088054	4.33095	0
24.96	37.9725	0.088054	3.90194	0
24.975	37.4779	0.088054	3.77937	0
24.99	37.3013	0.117405	3.90194	0
25.005	36.8068	0.117405	3.9428	0
25.02	37.054	0.205459	3.98366	0
25.035	35.7824	0.029351	4.12666	0
25.05	36.2416	0.205459	4.22881	0
25.065	34.864	0.029351	3.86108	0
25.08	36.1003	0.176108	3.84065	0
25.095	34.5814	0.058703	3.88151	0
25.11	34.4048	0.176108	3.61593	0
25.125	34.0869	0.088054	3.77937	0
25.14	34.0163	0.146757	3.86108	0
25.155	32.0735	0.322865	4.16752	0
25.17	31.7556	0.176108	4.26966	0
25.185	34.3695	0.088054	4.0858	0
25.2	32.568	0.058703	3.37079	0
25.215	30.6959	0.117405	3.84065	0
25.23	31.1904	0.029351	4.41267	0
25.245	31.1551	0.029351	4.00409	0
25.26	31.6849	0.088054	4.0858	0
25.275	31.7202	0.205459	3.86108	0
25.29	31.5789	0.205459	4.20838	0
25.305	31.2257	0.058703	4.35138	0
25.32	32.2501	0.264162	4.22881	0
25.335	32.4974	0.088054	4.06537	0
25.35	32.2501	0.176108	4.35138	0
25.365	32.0028	0.234811	4.41267	0
25.38	32.7799	0.205459	4.31052	0
25.395	32.2148	0.234811	4.33095	0
25.41	32.2854	0.088054	4.16752	0
25.425	32.3561	0.176108	4.65781	0
25.44	31.9675	0.176108	4.31052	0
25.455	31.5789	0.293513	4.14709	0
25.47	32.4267	0.088054	4.45352	0
25.485	33.3804	0.117405	4.39224	0
25.5	31.2257	0.058703	4.0858	0
25.515	30.6252	0.176108	3.98366	0
25.53	31.367	0.117405	3.90194	0
25.545	32.568	0.029351	3.77937	0
25.56	30.9078	0.264162	4.29009	0
25.575	32.3207	0.058703	4.22881	0
25.59	33.7337	0.088054	4.45352	0
25.605	31.8615	0.058703	4.45352	0
25.62	32.2854	0.088054	4.12666	0
25.635	32.6386	0.058703	4.41267	0
25.65	32.0382	0.176108	4.61696	0
25.665	32.7446	0.146757	4.22881	0
25.68	32.2501	0.176108	4.41267	0
25.695	31.2964	0.264162	4.22881	0
25.71	31.5083	0.058703	4.04494	0
25.725	31.0138	0.088054	4.51481	0
25.74	29.9188	0.146757	4.16752	0
25.755	29.7421	0	4.04494	0
25.77	29.8128	0.029351	4.00409	0
25.785	30.3073	0.088054	4.37181	0
25.8	31.1904	0.117405	4.90296	0
25.815	32.1441	0.117405	4.59653	0
25.83	31.4023	0.088054	4.41267	0
25.845	31.8615	0.205459	4.80082	0
25.86	31.0491	0.058703	4.65781	0
25.875	31.8615	0.146757	4.65781	0
25.89	32.568	0.176108	4.75996	0
25.905	31.1551	0.117405	4.73953	0
25.92	32.462	0.234811	4.94382	0
25.935	32.0028	0.117405	4.61696	0
25.95	33.0272	0.029351	4.88253	0
25.965	30.5546	0.088054	4.92339	0
25.98	31.4023	0.117405	4.8621	0
25.995	31.2257	0.117405	4.7191	0
26.01	32.5327	0.117405	4.65781	0
26.025	31.9322	0.088054	4.8621	0
26.04	30.2013	0.029351	4.80082	0
26.055	32.2854	0.058703	5.08682	0
26.07	31.1904	0.088054	4.98468	0
26.085	32.6386	0.029351	5.10725	0
26.1	31.7556	0.146757	5.37283	0
26.115	32.2501	0.058703	4.80082	0
26.13	33.0272	0.029351	5.2094	0
26.145	32.7799	0.117405	5.18897	0
26.16	31.8615	0.146757	5.16854	0
26.175	32.1088	0.146757	5.12768	0
26.19	31.0491	0.029351	5.18897	0
26.205	32.1088	0.322865	4.8621	0
26.22	31.261	0.234811	5.06639	0
26.235	31.8615	0.146757	4.82125	0
26.25	32.0735	0.088054	4.90296	0
26.265	31.9322	0.029351	5.29111	0
26.28	31.7556	0.058703	5.37283	0
26.295	31.8969	0.088054	5.14811	0
26.31	31.2964	0.088054	4.7191	0
26.325	30.4839	0.117405	4.55567	0
26.34	30.8018	0.088054	5.12768	0
26.355	31.5436	0.058703	5.37283	0
26.37	31.1904	0.029351	5.41369	0
26.385	32.1794	0.029351	4.90296	0
26.4	32.8859	0.117405	4.33095	0
26.415	31.7909	0.029351	5.02554	0
26.43	31.1197	0.117405	5.25026	0
26.445	30.6252	0.029351	5.61798	0
26.46	32.462	0	5.41369	0
26.475	30.8018	0.029351	5.43412	0
26.49	32.1088	0.058703	5.47497	0
26.505	32.1088	0.029351	5.43412	0
26.52	32.3207	0.058703	5.59755	0
26.535	31.4377	0.117405	5.31154	0
26.55	32.2148	0.176108	5.33197	0
26.565	30.7665	0.088054	5.74055	0
26.58	32.8859	0.088054	5.2094	0
26.595	32.1441	0	5.25026	0
26.61	33.2391	0	5.80184	0
26.625	31.4377	0.029351	5.63841	0
26.64	31.4377	0.029351	5.86313	0
26.655	31.473	0.088054	5.94484	0
26.67	32.9212	0.088054	5.47497	0
26.685	32.2854	0.029351	5.51583	0
26.7	33.2745	0.058703	5.29111	0
26.715	33.769	0.058703	5.4954	0
26.73	31.0138	0	5.90398	0
26.745	32.2501	0.234811	5.82227	0
26.76	31.5789	0.058703	6.08784	0
26.775	32.1441	0.029351	6.04699	0
26.79	32.7093	0.029351	5.65883	0
26.805	30.5546	0.088054	5.14811	0
26.82	30.6605	0.058703	5.82227	0
26.835	32.7799	0.029351	5.88355	0
26.85	31.2257	0.088054	5.86313	0
26.865	32.1441	0.088054	6.02656	0
26.88	30.4839	0.088054	5.88355	0
26.895	30.6605	0.029351	5.78141	0
26.91	31.7202	0.088054	6.18999	0
26.925	31.0844	0.029351	5.86313	0
26.94	31.2964	0.029351	6.27171	0
26.955	31.4377	0.029351	6.1287	0
26.97	32.674	0.029351	6.00613	0
26.985	32.4267	0.117405	5.9857	0
27	32.7446	0.088054	6.00613	0
27.015	32.6033	0.029351	5.8427	0
27.03	33.0272	0	6.33299	0
27.045	32.7446	0.146757	5.90398	0
27.06	32.2501	0.117405	5.3524	0
27.075	33.5217	0.088054	5.69969	0
27.09	32.8506	0.029351	6.14913	0
27.105	30.7312	0.058703	6.14913	0
27.12	31.6849	0.088054	5.90398	0
27.135	31.9675	0.117405	5.80184	0
27.15	32.1794	0.029351	5.76098	0
27.165	32.0382	0.146757	6.37385	0
27.18	31.3317	0.088054	6.23085	0
27.195	31.4377	0.088054	6.33299	0
27.21	32.8506	0.117405	6.18999	0
27.225	32.674	0.029351	6.27171	0
27.24	32.3207	0.088054	5.96527	0
27.255	31.6496	0.029351	6.53728	0
27.27	32.7799	0.029351	6.33299	0
27.285	32.9919	0.029351	6.29214	0
27.3	31.473	0.088054	6.14913	0
27.315	30.9078	0.088054	6.94586	0
27.33	31.9322	0.088054	6.55771	0
27.345	32.3207	0.176108	6.49643	0
27.36	32.1441	0.088054	6.25128	0
27.375	31.5083	0.117405	6.53728	0
27.39	31.7909	0.088054	6.43514	0
27.405	31.3317	0.058703	6.57814	0
27.42	31.1197	0.029351	6.41471	0
27.435	31.1904	0	6.37385	0
27.45	31.261	0.029351	6.619	0
27.465	32.1441	0.029351	6.68029	0
27.48	32.9212	0	7.04801	0
27.495	31.4023	0.088054	7.08887	0
27.51	32.0735	0.088054	6.80286	0
27.525	32.3914	0	7.04801	0
27.54	31.3317	0	7.04801	0
27.555	30.9078	0.088054	7.19101	0
27.57	31.2257	0.088054	6.86415	0
27.585	30.4133	0.058703	7.21144	0
27.6	32.1794	0.029351	6.96629	0
27.615	31.2964	0	6.68029	0
27.63	29.8481	0.088054	7.00715	0
27.645	31.6849	0.088054	6.51685	0
27.66	32.9566	0.058703	6.53728	0
27.675	32.7799	0.029351	6.762	0
27.69	30.8018	0	6.29214	0
27.705	32.3561	0	6.63943	0
27.72	31.7909	0.029351	6.86415	0
27.735	30.9785	0.176108	7.23187	0
27.75	32.5327	0.058703	6.53728	0
27.765	31.0491	0	6.55771	0
27.78	31.8969	0	6.86415	0
27.795	32.3561	0.088054	6.98672	0
27.81	31.8262	0.029351	6.762	0
27.825	31.9322	0.117405	6.92543	0
27.84	31.4377	0.029351	6.74157	0
27.855	32.7799	0.058703	7.37487	0
27.87	32.0028	0.088054	7.00715	0
27.885	30.7665	0	6.98672	0
27.9	30.9785	0	7.19101	0
27.915	32.0735	0.029351	7.2523	0
27.93	31.261	0.088054	7.84474	0
27.945	32.1088	0.117405	7.68131	0
27.96	32.3914	0.029351	7.08887	0
27.975	30.6252	0.117405	7.45659	0
27.99	30.2013	0	7.76302	0
28.005	30.0601	0.029351	7.5383	0
28.02	31.6849	0.029351	7.47702	0
28.035	31.6143	0.058703	7.27273	0
28.05	30.9431	0	7.43616	0
28.065	31.7909	0.029351	7.49745	0
28.08	31.7202	0.088054	7.3953	0
28.095	31.6496	0.029351	7.29316	0
28.11	31.4023	0.029351	8.0286	0
28.125	32.1441	0.058703	7.94688	0
28.14	30.8018	0.058703	7.78345	0
28.155	31.3317	0.029351	7.41573	0
28.17	30.7312	0.058703	7.5383	0
28.185	31.5436	0	7.57916	0
28.2	30.8018	0.088054	7.70174	0
28.215	31.7909	0.029351	7.35444	0
28.23	31.3317	0.117405	7.3953	0
28.245	31.0844	0.029351	7.31358	0
28.26	30.4839	0.088054	7.59959	0
28.275	31.7909	0.088054	7.5383	0
28.29	32.462	0.117405	7.33401	0
28.305	33.1332	0.176108	7.59959	0
28.32	31.473	0.146757	8.00817	0
28.335	32.568	0.058703	7.27273	0
28.35	32.1441	0	7.82431	0
28.365	32.1088	0.058703	8.13075	0
28.38	30.9785	0.058703	7.57916	0
28.395	31.5436	0	7.80388	0
28.41	31.1551	0	7.80388	0
28.425	31.8969	0	7.94688	0
28.44	31.6496	0.088054	8.00817	0
28.455	32.7799	0.058703	7.68131	0
28.47	32.4974	0.117405	7.5383	0
28.485	30.8372	0.058703	7.59959	0
28.5	29.6715	0.088054	8.00817	0
28.515	31.3317	0.029351	7.92645	0
28.53	31.7202	0.146757	7.59959	0
28.545	32.3914	0.058703	7.41573	0
28.56	31.7909	0	7.98774	0
28.575	29.6362	0.058703	7.23187	0
28.59	32.2148	0.088054	8.64147	0
28.605	31.4023	0	8.5189	0
28.62	30.5899	0.058703	7.62002	0
28.635	30.0601	0.088054	8.19203	0
28.65	31.6496	0.088054	8.23289	0
28.665	32.3914	0.029351	8.11032	0
28.68	30.2013	0.029351	8.25332	0
28.695	31.5789	0.029351	8.08989	0
28.71	31.0844	0	7.70174	0
28.725	31.5789	0.029351	8.33503	0
28.74	31.7202	0.058703	8.25332	0
28.755	31.9322	0.029351	7.86517	0
28.77	31.3317	0.058703	8.5189	0
28.785	32.2148	0	8.86619	0
28.8	32.2501	0.088054	8.49847	0
28.815	30.5546	0	8.47804	0
28.83	31.261	0.029351	8.68233	0
28.845	32.0382	0.029351	8.00817	0
28.86	31.8615	0.029351	8.25332	0
28.875	30.9785	0.029351	8.1716	0
28.89	31.0491	0.117405	8.39632	0
28.905	30.4133	0.088054	8.39632	0
28.92	30.272	0.029351	8.37589	0
28.935	31.0491	0.058703	8.58018	0
28.95	30.0954	0.029351	8.31461	0
28.965	29.9894	0.117405	8.1716	0
28.98	30.2367	0.029351	8.43718	0
28.995	31.8969	0.058703	8.43718	0
29.01	31.1904	0.117405	8.33503	0
29.025	30.4133	0.088054	8.68233	0
29.04	30.9431	0.058703	8.78447	0
29.055	32.1088	0.029351	8.76404	0
29.07	31.261	0.058703	8.68233	0
29.085	31.0138	0.058703	8.58018	0
29.1	31.3317	0.058703	8.37589	0
29.115	30.6252	0.088054	8.5189	0
29.13	31.8262	0.029351	8.88662	0
29.145	31.8969	0.117405	8.62104	0
29.16	32.0028	0.029351	8.62104	0
29.175	29.9541	0.029351	8.55975	0
29.19	30.0954	0	8.27375	0
29.205	30.4839	0.088054	8.27375	0
29.22	30.9078	0.058703	8.11032	0
29.235	29.071	0.029351	8.78447	0
29.25	30.6605	0.058703	9.17263	0
29.265	30.4486	0.029351	9.07048	0
29.28	31.3317	0.117405	8.58018	0
29.295	31.1551	0.146757	7.68131	0
29.31	30.272	0.146757	8.35547	0
29.325	30.9785	0	8.8049	0
29.34	30.9431	0.029351	8.60061	0
29.355	29.8481	0	8.06946	0
29.37	30.9078	0.029351	9.13177	0
29.385	29.9188	0.058703	8.27375	0
29.4	30.8018	0.029351	8.29418	0
29.415	30.3426	0.117405	8.64147	0
29.43	29.9541	0.029351	8.53933	0
29.445	30.4133	0.029351	8.6619	0
29.46	32.2148	0.117405	8.72319	0
29.475	32.1441	0	8.35547	0
29.49	31.7556	0.058703	9.60163	0
29.505	31.7556	0	9.23391	0
29.52	31.1197	0.029351	8.76404	0
29.535	30.5546	0.146757	8.39632	0
29.55	30.5899	0.088054	9.31563	0
29.565	31.0844	0.029351	9.09091	0
29.58	29.6715	0.088054	9.35649	0
29.595	30.3426	0.088054	9.78549	0
29.61	30.0954	0.058703	9.47906	0
29.625	30.2367	0.029351	9.25434	0
29.64	31.0844	0.058703	9.39734	0
29.655	30.8018	0.117405	9.21348	0
29.67	30.4839	0	9.41777	0
29.685	30.7665	0	9.58121	0
29.7	30.2367	0.176108	8.76404	0
29.715	30.1307	0.146757	9.2952	0
29.73	30.6252	0.058703	8.94791	0
29.745	31.0491	0.058703	9.1522	0
29.76	31.0138	0.146757	9.21348	0
29.775	30.8725	0.146757	9.70378	0
29.79	29.1416	0	9.1522	0
29.805	30.6252	0.058703	9.09091	0
29.82	30.5899	0	9.25434	0
29.835	31.1551	0.058703	8.68233	0
29.85	30.4486	0.029351	8.78447	0
29.865	29.3889	0.088054	9.58121	0
29.88	30.4486	0	9.19305	0
29.895	30.9431	0.058703	9.35649	0
29.91	30.0247	0.029351	9.49949	0
29.925	29.5655	0.058703	9.33606	0
29.94	28.9297	0.058703	9.64249	0
29.955	30.9078	0.029351	9.39734	0
29.97	29.9894	0.117405	10.2758	0
[truncated: 2,001 more rows]
